# Supplementary material for: RTTAP: Empowering metatranscriptomic data analysis with a read‐based total‐infectome taxonomic solution
Source: IMetaOmics. 2025 Jul 29;2(4):e70044. doi: 10.1002/imo2.70044 (PMC12806115; doi:10.1002/imo2.70044)
Supplement: Supplementary file 2 — Supporting information. [file IMO2-2-e70044-s001.xlsx]

## Sheet: Table S1. A
Table S1 A. Taxonomic profiles of clinical samples (genus level)
type	concern_level	label	g_name_taxId	remarks	H001	H003	H004	H005	H006	H007	H008	H009	H010	H011	H013	HC01	HC02	HC03	HC04	HC05	HC06	HC07	HC09	HC10	SZ002PRZ	SZ003WXJ	SZ004HGH	SZ005SYJ	SZ006ZJ	SZ008WZH	SZ009ZYX	SZ010LSM	SZ011LGH	SZ019QC	SZ028QSX	SZ029TSY	SZ030ZJY	SZ031HYH	SZ039LZY	SZ043LZH	SZ044MZH	SZ047HJ	SZ048GCX	SZ049ZZT	SZ060XEZ	SZ081YZC	SZ119LYZ	T001	T002PRZ
norRNA	-	-	-	-	42098320	48196848	18250418	45337340	42466636	47556594	42303054	42341018	54562414	43057516	34006960	54644828	56625974	54936102	57502624	61144604	53440230	49333192	51041796	51129842	34926652	33585234	31406558	35260248	37196394	26971582	33655388	33458994	22304858	34801008	28172498	33668556	19789002	36251322	27036414	36199646	32811336	30671260	32769606	25222892	34214484	29158714	30884742	12187564	18582008
viruses	1	pathogen	Betacoronavirus_694002	pathogen	0	0	0	0	0	0	0	0	0	0	0	0	0	0	0	0	0	0	0	0	0	0	0	0	0	0	0	0	0	0	0	0	0	0	0	0	0	0	0	0	0	0	0	0	0
			Alphainfluenzavirus_197911	pathogen	0	0	0	0	0	0	0	0	0	0	0	0	0	0	0	0	0	0	0	0	0	0	131.31	3255.31	2.12386	25589	575.658	16809.2	377.676	634.12	10.0453	1144.75	0	40.7433	16.8661	35.7186	452.374	9.45511	42.1427	1.30834	27891.7	24081.1	0	16.5743	2.63696
			Orthopneumovirus_1868215	pathogen	0	0	0	0	0	0	0	0	0	0	0	0	0	0	0	0	0	0	0	0	0	0	0	0	0	0	0	0	0	14.4536	0	0	0	0	0	0	0	0	0	5878.15	0	0	0	0	0
			Simplexvirus_10294	pathogen	0	0	0	0	0	0	0	0	0	0	0	0	0	0	0	0	0	0	0	0	0	0	0	0	0	0	0	0	0	0	0	0	0	0	0	0	0	0	0	0	0	0	0	0	0
			Mastadenovirus_10509	pathogen	0	0	0	0	0	0	0	0	0	0	0	0	0	0	0	0	0	0	0	0	0	0	0	0	0	0	0	0	0	0	0	0	0	0	0	0	0	0	0	0	0	0	296.36	0	0
			Lentivirus_11646	pathogen	0	0	0	0	0	0	0	0	0	0	0	0	2.27811	0	122.812	0	7.50371	4.86488	1.09714	0	0	0	0	0	0	0	0	0	0	0	0	0	0	0	0	0	0	0	0	0	0	0	0	0	0
			Alphaendornavirus_2003394	pathogen	0	0	0	0	0	0	0	0	0	0	0	0	0	0	0	0	0	0	0	0	0	0	22.8615	0	0	0	0	0	0	0	0	0	0	0	0	0	0	0	0	0	0	0	0	0	0
			Metapneumovirus_162387	pathogen	0	0	0	0	0	0	0	0	0	0	0	0	0	0	0	0	0	0	0	0	0	0	0	0	0	0	0	0	0	0	0	0	0	0	0	0	0	0	0	0	0	19.8911	0	0	0
			Lymphocryptovirus_10375	pathogen	0	0	0	0	0	0	0	0	0	0	0	0	0	0	0	0	0	0	0	0	0	0	0	0	0	0	0	0	0	0	0	0	0	0	0	0	0	0	0	0	0	0	0	0	0
			Respirovirus_186938	pathogen	0	0	0	0	0	0	0	0	0	0	0	0	0	0	0	0	0	0	0	0	0	0	0	0	0	0	0	0	0	0	0	0	0	0	0	0	0	0	0	0	0	0	0	0	0
			Cytomegalovirus_10358	pathogen	0	0	0	0	0	0	0	0	0	0	0	0	0	0	0	0	0	0	0	0	0	0	0	0	0	0	0	0	0	0	0	0	0	0	0	0	0	0	0	0	0	0	0	0	0
			Bandavirus_2733256	pathogen	0	0	0	0	0	0	0	0	0	0	0	0	0	0	0	0	0	0	0	0	0	0	0	0	0	0	0	0	0	0	0	0	0	0	0	0	0	0	0	0	0	0	0	0	0
	2	phage	Bohxovirus_2946832	phage	0	0	0	0	0	139.35	0	0	0	0	7.1456	0	131.653	4.87839	1.13038	9.28945	0	0	0	0	0	0	0	0	0	16.4988	2268.55	2228.49	0	0	0	0	0	0	0	20.5251	46.295	0	0	0	0	0	0	0	0
			Drulisvirus_1920774	phage	0	0	0	0	0	0	0	0	0	0	0	0	0	0	0	0	0	0	0	0	0	0	0	0	0	0	0	0	0	0	0	0	0	0	0	0	0	0	0	0	0	0	0	0	0
			Latrobevirus_2843415	phage	0	2.65578	0	0	0	0	0	0	0	0	0	0	0	0	7.54748	0	0	0	0	1.31039	0	0	0	0	0	0	0	0	0	0	0	0	0	0	0	0	0	0	0	0	0	0	0	0	0
			Colunavirus_2843368	phage	0	0	0	0	0	0	0	0	0	0	0	0	0	0	0	0	0	0	0	0	0	0	0	0	0	0	0	0	0	0	0	0	0	0	0	0	0	0	0	0	0	0	0	0	0
			Hpunavirus_1196844	phage	0	0	0	0	0	0	11.1812	1.03918	0	0	0	0	0	0	0	0	0	0	0	0	0	0	0	0	0	0	0	0	0	0	0	0	0	0	0	0	0	0	0	0	0	0	0	0	0
			Pleetrevirus_2843438	phage	0	0	0	0	0	0	0	0	0	0	0	0	0	0	0	0	0	0	0	0	0	0	0	0	0	0	0	0	0	0	0	0	0	0	0	0	0	0	0	0	0	0	0	0	0
			Fattrevirus_2843379	phage	0	0	0	0	0	0	0	0	0	0	0	0	0	0	0	0	0	0	0	0	0	0	0	0	0	0	0	0	0	0	0	0	0	0	0	0	0	0	0	0	0	0	0	0	0
			Cepunavirus_1982583	phage	0	0	0	0	0	4.39476	0	0	0	0	0	0	0	0	0	0	0	0	0	0	0	0	0	0	0	0	0	0	0	0	0	0	0	0	0	0	0	0	0	0	0	0	0	0	0
			Whackvirus_2843473	phage	0	0	0	0	0	0	0	0	0	0	0	0	0	0	0	0	0	0	0	0	0	0	0	0	0	0	0	0	0	0	0	0	0	0	0	0	0	0	0	0	0	0	0	0	0
			Sleepyheadvirus_2843457	phage	0	0	0	0	0	0	0	0	0	0	0	0	0	0	0	0	0	0	0	0	0	0	0	0	0	0	0	0	0	0	0	0	0	0	0	0	0	0	0	0	0	0	0	0	0
			Andhravirus_2732589	phage	0	0	0	0	0	0	0	0	0	0	0	0	0	0	0	0	0	0	0	0	0	0	0	0	0	0	0	0	0	0	0	0	0	0	0	0	0	0	0	0	0	0	0	0	0
	3	plant virus	Tobamovirus_12234	plant virus	69.0289	0	0	0	23.3124	0	0	0	0	0	2.23484	0	0	0	0	6.16571	0	0	0	0	0	1.93537	0	0	0	0	0	0	0	0	0	0	0	0	0	0	0	0	1.09858	0	1.89978	0	0	0	0
			Potyvirus_12195	plant virus	0	0	0	0	6.80534	0	0	0	0	0	0	0	0	0	0	0	0	0	0	0	0	0	0	0	0	0	0	0	0	0	0	0	0	0	0	0	0	0	0	0	0	0	0	0	0
			Closterovirus_12160	plant virus	0	0	0	0	0	0	0	0	0	0	0	0	0	0	0	0	0	0	0	0	0	0	0	0	0	0	0	0	0	0	0	0	0	0	0	0	0	0	0	0	0	0	0	0	0
			Potexvirus_12176	plant virus	0	0	0	0	0	0	0	0	0	0	0	0	0	0	0	0	0	0	0	0	0	0	0	0	0	0	0	0	0	0	0	0	0	0	0	0	0	0	0	0	0	0	0	0	0
			Rubodvirus_2733260	plant virus	0	0	0	0	0	0	0	0	0	0	0	0	0	0	0	0	0	0	0	0	25.3961	0	0	0	0	0	0	0	0	0	0	0	0	0	0	0	0	0	0	0	0	0	0	0	0
			Trichovirus_40276	plant virus	0	0	0	0	0	0	0	0	0	0	0	0	0	0	0	0	0	0	0	0	13.3422	0	0	0	0	0	0	0	0	0	0	0	0	0	0	0	0	0	0	0	0	0	0	0	0
			Torbevirus_2732653	plant virus	0	0	0	0	0	0	0	0	0	0	0	0	0	0	0	0	0	0	0	0	0	0	0	0	0	0	0	0	0	0	0	0	0	0	0	0	0	0	0	0	0	0	0	0	0
			Crinivirus_67753	plant virus	0	0	0	0	0	0	0	0	0	0	0	0	0	0	0	0	0	0	0	0	0	0	0	0	0	0	0	0	0	0	0	0	0	0	0	0	0	0	0	0	0	0	0	0	0
			Ilarvirus_12316	plant virus	0	0	0	0	0	0	0	3.73161	0	0	0	0	0	0	0	0	0	0	0	0	0	0	0	0	0	0	0	0	0	0	0	0	0	0	0	0	0	0	0	0	0	0	0	0	0
			Allexivirus_140568	plant virus	0	0	0	0	0	0	0	0	0	0	0	0	0	0	0	0	0	0	0	0	0	0	0	0	0	0	0	0	0	0	0	0	0	0	0	0	0	0	0	0	0	3.66957	0	0	0
			Orthotospovirus_2560196	plant virus	0	0	0	0	0	0	0	0	0	0	0	0	0	0	0	0	0	0	0	0	0	0	0	0	0	0	0	0	0	0	0	0	0	0	0	0	0	0	0	0	0	0	0	0	0
			Gammacarmovirus_1911601	plant virus	0	0	0	0	0	0	0	0	0	0	0	0	0	0	0	0	0	2.45271	0	0	0	0	0	0	0	0	0	0	0	0	0	0	0	0	0	0	0	0	0	0	0	0	0	0	0
			Solendovirus_1232640	plant virus	0	0	0	0	0	0	0	0	0	0	0	0	0	0	0	0	0	0	0	0	0	0	0	0	0	0	0	0	0	0	0	0	0	0	0	0	0	0	0	0	0	0	0	0	0
	4	contamination or unknown source	Oryzopoxvirus_2733297	Contamination or unknown source	0	0	0	0	0	0	0	0	0	0	1.38207	0	0	0	0	0	0	0	0	0	2.17599	3.72187	0	6.3244	0	0	0	0	2.421	0	0	0	0	0	0	0	0	25.8874	0	2.18056	0	6.51606	5.43958	618.253	1.18394
			Gammaretrovirus_153135	逆转录病毒（可不罗列出来，不关注）	1.63902	0	0	0	0	0	0	0	0	0	0	0	0	0	0	0	0	0	0	0	0	0	0	0	0	0	0	0	1.4795	0	0	0	0	0	0	0	0	4.17329	0	0	2.07514	1.61187	1.52179	0	3.60564
			Rhadinovirus_10379	Contamination or unknown source	0	0	0	0	0	0	0	0	0	0	0	0	4.99771	0	0	0	0	4.50001	2.87999	0	0	0	0	0	0	0	0	0	0	0	0	0	0	0	0	0	0	0	0	0	0	0	0	0	0
			Amalgavirus_1511861	non-human virus	0	0	0	0	0	0	0	0	0	0	0	0	0	0	0	0	0	0	0	0	0	0	0	0	0	0	0	0	0	0	0	0	0	0	0	0	0	0	0	0	0	0	0	0	0
			Pandoravirus_2060084	non-human virus	0	0	0	0	0	0	0	0	0	0	0	0	0	0	0	0	0	0	0	0	0	0	0	0	0	0	0	0	0	0	0	0	0	0	0	0	0	0	0	0	0	0	0	0	0
			Orthorubulavirus_2560195	Contamination or unknown source	0	0	0	0	0	0	0	0	0	0	0	0	0	0	0	0	0	0	0	0	0	0	0	0	0	0	0	0	0	0	0	0	0	0	0	0	0	0	0	0	0	0	0	0	0
bacteria	1	opportunistic pathogen	Klebsiella_570	pathogen	0	0	0	0	0	0	0	0	0	0	0	0	0	0	0	0	0	0	0	0	0	0	0	0	0	0	0	0	0	0	0	0	0	0	0	0	0	0	0	0	0	0	0	0	0
			Mycoplasma_2093	pathogen	0	0	0	0	0	0	0	0	0	0	13.3502	0	0	0	0	0	0	0	0	0	0	0	45.4045	0	0	0	81.978	44.4126	0	0	0	0	0	0	0	0	0	0	0	0	0	0	0	4073.09	10312.1
			Burkholderia_32008	pathogen	0	0	0	0	0	0	0	0	0	0	0	0	0	0	0	0	0	0	0	0	0	0	0	0	0	0	0	0	0	0	0	0	0	0	0	0	0	0	0	0	0	0	0	0	0
			Pseudomonas_286	pathogen	0	0	0	0	0	0	0	0	0	0	0	0	0	0	0	0	0	0	0	0	0	0	0	0	0	0	0	0	0	0	0	0	0	0	0	0	0	0	0	0	0	0	0	0	0
			Finegoldia_150022	pathogen	0	0	0	0	0	0	0	0	0	0	0	0	0	0	0	0	0	0	0	0	0	0	0	0	0	0	0	0	0	0	0	0	0	0	0	0	0	0	0	0	0	0	0	0	0
			Kingella_32257	pathogen	0	0	0	0	0	0	0	0	0	0	0	0	0	0	0	0	0	0	0	0	0	0	0	0	0	0	0	0	0	0	0	0	0	0	0	0	26.18	0	0	0	0	0	0	0	0
			Sneathia_168808	pathogen	0	0	0	0	0	0	0	0	0	0	0	0	0	0	0	0	0	0	0	0	0	0	0	0	0	0	0	0	0	0	0	0	0	0	0	0	0	0	0	0	0	0	0	0	0
	2	colonization bacteria or opportunistic pathogen	Haemophilus_724	Colonization bacteria and opportunistic pathogen	0	19197.9	0	3101.88	996.312	9790.34	6615.79	877.636	2422.46	2767.58	1937.96	1443.65	1461.64	595.383	0	1674.9	1585.55	10.1554	590.144	742.678	0	0	225.431	0	3293.2	106.779	0	0	0	269.963	20519.7	0	0	8496.24	13546.1	2926.96	555.601	0	25426.9	0	597.495	0	6289.22	0	0
			Acinetobacter_469	Colonization bacteria and opportunistic pathogen	0	0	0	0	0	0	0	0	0	0	0	0	0	0	0	0	0	0	0	0	0	0	0	0	0	0	0	0	0	0	0	0	0	0	0	0	0	0	0	0	0	0	0	0	0
			Enterococcus_1350	Colonization bacteria and opportunistic pathogen	0	0	0	0	0	0	0	0	0	0	0	0	0	0	0	0	0	0	0	0	0	0	0	0	0	0	0	0	0	0	0	0	0	0	0	0	0	0	0	0	0	0	0	0	0
			Campylobacter_194	Colonization bacteria and opportunistic pathogen	0	136.42	0	1151.72	1625.3	0	449.046	5209.84	36.9852	187.261	1976.18	955.882	3020.24	698.302	0	4656.32	143.637	65.5137	287.882	2544.03	0	0	0	0	1508.67	131.101	27.5736	0	0	1557.74	0	0	0	95.6103	29.4788	0	359.358	79.3903	121.637	0	0	0	224.771	0	0
			Staphylococcus_1279	Colonization bacteria and opportunistic pathogen	0	0	0	0	0	0	0	0	0	0	0	0	0	0	0	0	0	446.049	0	0	0	0	0	0	0	0	0	0	0	0	0	0	0	0	0	0	0	0	0	0	0	0	0	0	0
			Parvimonas_543311	Colonization bacteria and opportunistic pathogen	0	0	0	0	0	0	0	33.2538	0	0	0	80.1357	0	0	0	0	0	116.494	0	71.074	0	0	0	0	0	0	0	0	0	0	0	0	0	0	0	0	0	0	0	0	0	0	0	0	0
			Lautropia_47670	Colonization bacteria and opportunistic pathogen	0	0	0	0	0	0	0	0	0	0	0	0	0	0	0	0	0	0	0	0	0	0	0	0	0	0	0	0	0	0	0	0	0	0	0	0	0	0	0	0	0	0	0	0	0
			Treponema_157	Colonization bacteria and opportunistic pathogen	0	0	0	0	0	0	0	0	0	0	0	0	0	0	0	0	0	0	0	0	0	0	109.022	0	0	11.5307	0	0	0	14.2237	0	0	0	0	0	0	0	0	0	0	0	0	0	0	0
			Pauljensenia_2740557	Colonization bacteria and opportunistic pathogen	0	0	0	0	0	0	0	0	0	0	0	0	0	0	0	0	0	0	0	0	0	0	0	0	0	0	0	0	0	0	0	0	0	0	0	0	0	0	0	0	0	0	0	0	0
			Tropheryma_2038	Colonization bacteria and opportunistic pathogen	0	0	0	0	0	0	0	0	0	0	0	0	0	0	0	0	0	0	0	0	0	0	0	0	0	0	0	0	0	0	0	0	0	0	0	0	0	0	0	0	0	0	0	0	0
			Aeribacillus_1055323	Colonization bacteria and opportunistic pathogen	0	0	0	0	0	0	0	0	0	0	0	0	0	0	0	0	0	0	0	0	0	0	0	0	0	0	0	0	0	0	0	0	0	0	0	0	0	0	0	0	0	0	0	0	0
	3	colonization bacteria	Prevotella_838	Colonization bacteria	60.6438	126.917	0	1344.23	23222.4	1446.68	16580.4	41834.8	11088.7	3632.61	17742.9	906.71	17387.9	27661.6	0	3169.34	710.701	1358.09	2681.14	2981.57	0	0	15756.3	18506.2	58227	60314	57450.1	44483.7	0	88715.2	0	6506.87	44.3681	6337.84	75922.2	28015.8	123307	8878.67	8007.54	0	6047.76	382.047	24496.3	1129.02	0
			Streptococcus_1301	Colonization bacteria	0	0	0	0	0	0	20.2586	0	297.091	64.3558	0	219.49	29.7037	125.965	0	307.926	8167.11	22.0744	3828.12	1169.2	0	0	280.96	568.799	81.352	76.525	0	0	0	164.018	711.155	18.3851	1197.33	121.402	123.463	323.677	61.0765	49.1013	31.401	0	21.8913	42.08	97.2001	83.2816	0
			Capnocytophaga_1016	Colonization bacteria	0	2515.29	0	45012.9	586.767	0	1516.79	8882.97	329.403	2567.52	28116.9	1628.02	0	0	0	2821.02	36.6952	0	877.614	2566.99	0	0	0	0	366.568	7559.36	0	0	0	6342.32	3022.38	7057.8	0	13268.1	5197.84	1842.56	216.602	1973.48	6824.86	0	3036.08	0	9321.04	49.5587	0
			Gemella_1378	Colonization bacteria	0	0	0	0	0	0	0	0	916.877	0	0	177.052	0	0	0	53.7087	344.74	81.4664	997.261	671.506	0	0	0	0	0	0	0	0	0	0	0	0	0	0	0	0	0	0	0	0	0	0	0	0	0
			Moraxella_475	Colonization bacteria	0	0	0	0	0	0	0	0	0	0	0	0	0	0	0	0	0	0	0	0	0	0	0	0	0	0	0	0	0	0	0	0	8091.51	4957.94	0	5231.68	2377.75	0	20.3542	135807	0	0	0	0	0
			Veillonella_29465	Colonization bacteria	0	270.516	0	609.696	1815.73	0	386.852	1535.49	112.44	710.561	1688.04	360.052	1167.13	452.526	0	635.821	67.3463	0	751.639	853.2	0	0	9309.97	9934.45	3219.69	5892.16	1447.91	766.162	0	11449.7	0	226.888	15.2105	1086.08	5933.33	4504.02	5602.18	277.85	1091.26	0	13081.8	789.061	1626.69	83.6919	0
			Neisseria_482	Colonization bacteria	0	1882.86	88.6555	2185.02	1054.1	0	97.2507	3203.63	6772.35	10069.5	9264.43	208.034	0	1444.44	0	2098.71	26.6279	327.629	2050.81	2368.25	0	0	0	0	5119.8	48.3843	0	0	0	4855.09	4260.04	0	0	17564.4	0	688.902	70.0672	0	1567	0	0	0	6787.53	0	0
			Fusobacterium_848	Colonization bacteria	0	1534.85	0	3871.18	1318.64	0	762.404	3607.97	465.815	5522.59	10425.9	3894.48	744.782	983.925	0	4822.52	4471.16	405.63	4341.58	8126	0	0	1456.35	150.595	2171.88	1582.85	128.538	62.4645	0	167.351	11.6426	0	0	277.176	0	424.535	14.4767	0	10918.1	0	0	0	446.369	0	0
			Leptotrichia_32067	Colonization bacteria	0	42.6584	0	682.771	8451.48	0	560.574	2285.21	25.3471	2341.66	2828.04	0	0	0	0	0	0	0	0	0	693.797	192.049	0	1424.21	2257.02	187.086	1157.94	369.407	0	437.976	35.2471	0	0	4884.9	18.4566	3306.05	80.9172	296.499	2158.28	0	0	0	43.1928	0	0
			Porphyromonas_836	Colonization bacteria	0	0	0	0	47.1429	0	0	0	0	0	0	15.4086	0	322.739	0	0	15.0261	2466.07	62.9876	90.2604	0	0	7877.49	0	16.1306	14.645	0	0	0	0	0	0	0	0	0	0	0	0	0	0	0	0	0	0	0
			Lacticaseibacillus_2759736	Colonization bacteria	0	0	0	0	0	0	0	0	0	0	0	0	0	0	0	0	0	0	0	0	0	0	0	0	0	0	0	0	0	0	0	0	0	0	0	0	0	0	0	0	0	0	0	0	0
			Rothia_32207	Colonization bacteria	0	0	0	0	0	0	0	0	0	0	0	0	0	0	0	0	0	0	0	0	0	0	0	0	0	0	0	0	0	0	0	0	0	0	0	0	0	0	0	0	0	0	0	0	0
			Lancefieldella_2767353	Colonization bacteria	0	0	0	0	0	0	0	0	0	0	0	0	0	0	0	0	0	0	0	0	0	0	0	0	0	0	0	0	0	0	0	0	0	0	0	0	0	0	0	0	0	0	0	0	0
			Actinomyces_1654	Colonization bacteria	0	0	0	0	0	0	0	0	0	0	0	0	0	10.6669	0	0	0	0	0	0	0	0	0	0	0	0	0	0	0	0	0	0	0	0	0	0	0	0	0	0	0	0	0	0	0
			Corynebacterium_1716	Colonization bacteria	0	0	0	0	0	0	0	0	0	0	0	0	0	0	0	0	0	0	0	0	0	0	0	0	0	0	0	0	0	0	0	0	0	0	0	0	0	0	0	0	0	0	0	0	0
			Tannerella_195950	Colonization bacteria	0	0	0	0	0	0	0	0	0	10.335	0	0	14.6929	0	0	289.281	0	0	0	774.518	0	0	0	0	0	0	0	0	0	0	0	0	0	0	0	0	0	0	0	0	0	0	0	0	0
			Ligilactobacillus_2767887	Colonization bacteria	0	0	0	0	0	0	0	0	0	0	0	0	0	0	0	0	0	0	0	0	0	0	0	0	0	0	0	0	0	0	0	0	0	0	0	0	0	0	0	0	0	0	0	0	0
			Limosilactobacillus_2742598	Colonization bacteria	0	0	0	0	0	0	0	0	0	0	0	0	0	0	0	0	0	0	0	0	0	0	0	0	0	0	0	0	0	0	0	0	0	0	0	0	0	0	0	0	0	0	0	0	0
			Aggregatibacter_416916	Colonization bacteria	0	0	0	0	0	0	0	0	302.736	765.209	0	101.51	0	37.8622	0	0	226.59	0	0	72.3843	0	0	0	0	250.32	0	0	0	0	0	0	0	0	0	0	643.736	0	0	0	0	0	0	0	0	0
			Ottowia_219181	Colonization bacteria	0	0	0	0	0	0	0	0	0	0	0	0	0	0	0	0	0	0	0	0	0	0	0	0	0	0	0	0	0	0	0	0	0	0	0	0	0	0	0	0	0	0	0	0	0
			Lactobacillus_1578	Colonization bacteria	0	0	0	0	0	0	0	0	0	0	0	0	0	0	0	0	0	78.5881	0	0	0	0	0	0	0	0	0	0	0	0	0	0	0	0	0	0	0	0	0	0	0	0	0	0	0
			Filifactor_44259	Colonization bacteria	0	0	0	0	0	0	0	0	0	0	0	0	0	0	0	0	0	0	0	0	0	0	153.407	0	0	0	0	0	0	0	0	0	0	0	0	0	0	0	0	0	0	0	0	0	0
			Olsenella_133925	Colonization bacteria	0	0	0	0	0	0	0	0	0	0	0	0	0	0	0	0	0	0	0	0	0	0	0	0	0	0	0	0	0	0	0	0	0	0	0	0	0	0	0	0	0	0	0	0	0
			Granulicatella_117563	Colonization bacteria	0	0	0	0	0	0	0	0	38.6347	0	0	0	0	0	0	0	86.0775	0	15.8498	0	0	0	0	0	0	0	0	0	0	0	113.763	0	0	0	0	0	0	0	0	0	0	0	0	0	0
			Abiotrophia_46123	Colonization bacteria	0	0	0	0	0	0	0	0	0	0	0	0	0	0	0	0	11.0404	0	0	0	0	0	0	0	0	0	0	0	0	0	0	0	0	0	0	0	0	0	0	0	0	0	0	0	0
			Mogibacterium_86331	Colonization bacteria	0	0	0	0	0	0	0	0	0	0	0	0	0	0	0	0	0	0	0	0	0	0	0	0	0	0	0	0	0	0	0	0	0	0	0	0	0	0	0	0	0	0	0	0	0
			Alloprevotella_1283313	Colonization bacteria	0	0	0	0	0	0	0	0	0	0	0	0	345.442	0	0	59.6618	0	0	0	0	0	0	0	0	30.4599	0	18.5112	12.0745	0	0	0	0	0	0	0	0	15.5739	0	0	0	0	0	0	0	0
			Bergeyella_59735	Colonization bacteria	0	0	0	0	0	0	0	0	0	0	0	0	0	0	0	0	0	0	0	0	0	0	0	0	0	0	0	0	0	0	0	0	0	0	0	0	0	0	0	0	0	0	0	0	0
			Bacillus_1386	Colonization bacteria	0	0	0	0	0	0	0	0	0	0	0	0	0	0	0	0	0	0	0	0	0	0	0	0	0	0	0	0	0	0	0	0	0	0	0	0	0	0	0	0	0	0	0	0	0
			Cardiobacterium_2717	Colonization bacteria	0	0	0	0	0	0	0	0	0	0	0	0	0	0	0	0	0	0	0	0	0	0	0	0	0	0	0	0	0	0	0	0	0	0	0	0	0	0	0	0	0	0	0	0	0
			Microbacterium_33882	Colonization bacteria	0	0	0	0	0	0	0	0	0	0	0	0	0	0	0	0	0	0	0	0	0	0	0	0	0	0	0	0	0	0	0	0	0	0	0	0	0	0	0	0	0	0	0	0	0
			Leuconostoc_1243	Colonization bacteria	0	0	0	0	0	0	0	0	0	0	0	0	0	0	0	0	0	0	0	0	0	0	0	0	0	0	0	0	0	0	0	0	0	0	0	0	0	0	0	0	0	0	0	0	0
			Arachnia_2801844	Colonization bacteria	0	0	0	0	0	0	0	0	0	0	0	0	0	0	0	0	0	0	0	0	0	0	0	0	0	0	0	0	0	0	0	0	0	0	0	0	0	0	0	0	0	0	0	0	0
			Propionibacterium_1743	Colonization bacteria	0	0	0	0	0	0	0	0	0	0	0	0	0	0	0	0	0	0	0	0	0	0	0	0	0	0	0	0	0	0	0	0	0	0	0	0	0	0	0	0	0	0	0	0	0
			Phocaeicola_909656	Colonization bacteria	0	0	0	0	0	0	0	0	0	0	0	0	0	0	0	0	0	0	0	0	0	0	0	0	0	0	0	0	0	0	0	0	0	0	0	0	0	0	0	0	0	0	0	0	0
			Bifidobacterium_1678	Colonization bacteria	0	0	0	0	0	0	0	0	0	0	0	0	0	0	0	0	0	0	0	0	0	0	0	0	0	0	0	0	0	0	0	0	0	0	0	0	0	0	0	0	0	0	0	0	0
			Dialister_39948	Colonization bacteria	0	0	0	0	0	0	0	0	0	0	0	0	0	12.378	0	0	0	22.7028	0	0	0	0	0	0	0	0	0	0	0	0	0	0	0	0	0	0	0	0	0	0	0	0	0	0	0
			Trueperella_1069494	Colonization bacteria	0	0	0	0	0	0	0	0	0	0	0	0	0	0	0	0	0	0	0	0	0	0	0	0	0	0	0	0	0	0	0	0	0	0	0	0	0	0	0	0	0	0	0	0	0
			Selenomonas_970	Colonization bacteria	0	0	0	0	17.3077	0	0	0	0	0	0	0	0	0	0	0	0	0	0	0	0	0	0	20.6181	0	0	0	0	0	0	0	0	0	0	0	0	0	0	0	0	0	0	0	0	0
			Kytococcus_57499	Colonization bacteria	0	0	0	0	0	0	0	0	0	0	0	0	0	0	0	0	0	0	0	0	0	0	0	0	0	0	0	0	0	0	0	0	0	0	0	0	0	0	0	0	0	0	0	0	0
			Actinobaculum_76833	Colonization bacteria	0	0	0	0	0	0	0	0	0	0	0	0	0	0	0	0	0	0	0	0	0	0	0	0	0	0	0	0	0	0	0	0	0	0	0	0	0	0	0	0	0	0	0	0	0
			Scardovia_196081	Colonization bacteria	0	0	0	0	0	0	0	0	0	0	0	0	0	0	0	0	0	0	0	0	0	0	0	0	0	0	0	0	0	0	0	0	0	0	0	0	0	0	0	0	0	0	0	0	0
	4	contamination or unknown source	Cupriavidus_106589	Contamination or unknown source	0	0	0	0	0	0	0	0	0	0	0	0	0	0	0	0	0	0	0	0	0	0	0	0	0	0	0	0	0	0	0	0	0	0	0	0	0	0	0	0	0	0	0	0	0
			Rhodococcus_1827	Contamination or unknown source	0	0	0	0	0	0	0	0	0	0	0	0	0	0	0	0	0	0	0	0	0	0	0	0	0	0	0	0	0	0	0	0	0	0	0	0	0	0	0	0	0	0	0	0	0
			Isoptericola_254250	Contamination or unknown source	0	0	0	0	0	0	0	0	0	0	0	0	0	0	0	0	0	0	0	0	0	0	0	0	0	0	0	0	0	0	0	0	0	0	0	0	0	0	0	0	0	0	0	0	0
			Gardnerella_2701	Contamination or unknown source	0	0	0	0	0	0	0	0	0	0	0	0	0	0	0	0	0	0	0	0	0	0	0	0	0	0	0	0	0	0	0	0	0	0	0	0	0	0	0	0	0	0	0	0	0
			Herbaspirillum_963	Contamination or unknown source	0	0	0	0	0	0	0	0	0	0	0	0	0	0	0	0	0	0	0	0	0	0	0	0	0	0	0	0	0	0	0	0	0	0	0	0	0	0	0	0	0	0	0	0	0
			Solobacterium_123375	Contamination or unknown source	0	0	0	0	0	0	0	0	0	0	0	0	0	0	0	0	0	0	0	0	0	0	0	0	0	0	0	0	0	0	0	0	0	0	0	0	0	0	0	0	0	0	0	0	0
			Eikenella_538	Contamination or unknown source	0	0	0	0	0	0	0	0	0	0	0	0	0	0	0	0	0	0	0	0	0	0	0	0	0	0	0	0	0	0	0	0	0	0	0	0	0	0	0	0	0	0	0	0	0
			Bradyrhizobium_374	Contamination or unknown source	0	0	0	0	0	0	0	0	0	0	0	0	0	0	0	0	0	0	0	0	0	0	0	0	0	0	0	0	0	0	0	0	0	0	0	0	0	0	0	0	0	0	0	0	0
			Parascardovia_196082	Contamination or unknown source	0	0	0	0	0	0	0	0	0	0	0	0	0	0	0	0	0	0	0	0	0	0	0	0	0	0	0	0	0	0	0	0	0	0	0	0	0	0	0	0	0	0	0	0	0
			Cutibacterium_1912216	Contamination or unknown source	0	0	0	0	0	0	0	0	0	0	0	0	0	0	0	0	0	0	0	0	0	0	0	0	0	0	0	0	0	0	0	0	0	0	0	0	0	0	0	0	0	0	0	0	0
fungi	1	pathogen	Candida_5475	pathogen	0	0	0	0	0	0	0	0	0	0	0	0	0	0	0	0	0	0	0	0	0	0	0	0	0	0	0	0	12.1498	0	0	0	0	0	0	0	0	15.226	0	0	0	0	0	0	0
			Nakaseomyces_374468	pathogen	0	0	0	0	0	0	0	0	0	0	0	0	0	0	0	0	0	0	0	0	0	0	0	0	0	0	0	0	0	0	0	0	0	0	0	0	0	0	0	0	0	0	0	0	0
			Aspergillus_5052	pathogen	0	0	0	0	0	0	0	0	0	0	0	0	0	0	0	0	0	0	0	0	0	0	0	0	0	0	0	0	0	0	0	0	0	0	0	0	0	0	0	0	248.491	0	0	0	0
			Saccharomyces_4930	pathogen	0	0	0	0	0	0	0	0	0	0	0	0	0	0	0	0	0	0	0	0	0	0	0	0	0	0	0	0	0	0	0	0	0	0	0	0	0	0	0	0	0	0	0	0	0
	2	contamination or unknown source	Malassezia_55193	Contamination or unknown source	0	0	0	0	0	0	0	0	0	0	0	0	0	0	0	0	0	0	0	0	1474.18	0	0	0	0	0	0	0	0	0	0	0	0	0	0	0	0	0	0	0	0	0	0	0	0
			Naganishia_1851509	Contamination or unknown source	11.7582	0	0	0	0	31.9619	0	0	0	0	0	0	0	0	0	0	0	0	0	0	0	0	0	0	0	0	0	0	0	0	0	0	0	0	0	0	0	0	0	0	0	0	0	0	0
[truncated: 99 more columns]

## Sheet: Table S1. B
Table S1 B. Taxonomic profiles of clinical samples (species level)
type	concern_level	label	g_name_taxId	s_name_taxId	remarks	H001	H003	H004	H005	H006	H007	H008	H009	H010	H011	H013	HC01	HC02	HC03	HC04	HC05	HC06	HC07	HC09	HC10	SZ002PRZ	SZ003WXJ	SZ004HGH	SZ005SYJ	SZ006ZJ	SZ008WZH	SZ009ZYX	SZ010LSM	SZ011LGH	SZ019QC	SZ028QSX	SZ029TSY	SZ030ZJY	SZ031HYH	SZ039LZY	SZ043LZH	SZ044MZH	SZ047HJ	SZ048GCX	SZ049ZZT	SZ060XEZ	SZ081YZC	SZ119LYZ	T001
norRNA	-	-	-	-	-	42098320	48196848	18250418	45337340	42466636	47556594	42303054	42341018	54562414	43057516	34006960	54644828	56625974	54936102	57502624	61144604	53440230	49333192	51041796	51129842	34926652	33585234	31406558	35260248	37196394	26971582	33655388	33458994	22304858	34801008	28172498	33668556	19789002	36251322	27036414	36199646	32811336	30671260	32769606	25222892	34214484	29158714	30884742	12187564
viruses	1	pathogen	Betacoronavirus_694002	Severe acute respiratory syndrome-related coronavirus_694009	pathogen	0	0	0	0	0	0	0	0	0	0	0	0	0	0	0	0	0	0	0	0	0	0	0	0	0	0	0	0	0	0	0	0	0	0	0	0	0	0	0	0	0	0	0	0
				Human coronavirus HKU1_290028	pathogen	0	0	0	0	0	0	0	0	0	0	0	0	0	0	0	0	0	0	0	0	0	0	0	0	0	0	0	0	0	0	0	0	0	0	0	0	0	0	0	0	0	0	0	0
			Alphainfluenzavirus_197911	Influenza A virus_11320	pathogen	0	0	0	0	0	0	0	0	0	0	0	0	0	0	0	0	0	0	0	0	0	0	131.31	3255.31	2.12386	25589	575.658	16809.2	377.676	634.12	10.0453	1144.75	0	40.7433	16.8661	35.7186	452.374	9.45511	42.1427	1.30834	27891.7	24081.1	0	16.5743
			Simplexvirus_10294	Human alphaherpesvirus 1_10298	pathogen	0	0	0	0	0	0	0	0	0	0	0	0	0	0	0	0	0	0	0	0	0	0	0	0	0	0	0	0	0	0	0	0	0	0	0	0	0	0	0	0	0	0	0	0
				Human alphaherpesvirus 2_10310	pathogen	0	0	0	0	0	0	0	0	0	0	0	0	0	0	0	0	0	0	0	0	0	0	0	0	0	0	0	0	0	0	0	0	0	0	0	0	0	0	0	0	0	0	0	0
			Mastadenovirus_10509	Human mastadenovirus B_108098	pathogen	0	0	0	0	0	0	0	0	0	0	0	0	0	0	0	0	0	0	0	0	0	0	0	0	0	0	0	0	0	0	0	0	0	0	0	0	0	0	0	0	0	0	283.473	0
			Orthopneumovirus_1868215	Bovine orthopneumovirus_11246	pathogen(RSV)	0	0	0	0	0	0	0	0	0	0	0	0	0	0	0	0	0	0	0	0	0	0	0	0	0	0	0	0	0	1.8965	0	0	0	0	0	0	0	0	0	585.976	0	0	0	0
				Human orthopneumovirus_11250	pathogen	0	0	0	0	0	0	0	0	0	0	0	0	0	0	0	0	0	0	0	0	0	0	0	0	0	0	0	0	0	0	0	0	0	0	0	0	0	0	0	37.466	0	0	0	0
			Metapneumovirus_162387	Metapneumovirus hominis_3048148	pathogen	0	0	0	0	0	0	0	0	0	0	0	0	0	0	0	0	0	0	0	0	0	0	0	0	0	0	0	0	0	0	0	0	0	0	0	0	0	0	0	0	0	19.8911	0	0
			Lymphocryptovirus_10375	Human gammaherpesvirus 4_10376	pathogen	0	0	0	0	0	0	0	0	0	0	0	0	0	0	0	0	0	0	0	0	0	0	0	0	0	0	0	0	0	0	0	0	0	0	0	0	0	0	0	0	0	0	0	0
			Respirovirus_186938	Human respirovirus 3_11216	pathogen	0	0	0	0	0	0	0	0	0	0	0	0	0	0	0	0	0	0	0	0	0	0	0	0	0	0	0	0	0	0	0	0	0	0	0	0	0	0	0	0	0	0	0	0
			Lentivirus_11646	Human immunodeficiency virus 1_11676	pathogen	0	0	0	0	0	0	0	0	0	0	0	0	0	0	0	0	0	0	0	0	0	0	0	0	0	0	0	0	0	0	0	0	0	0	0	0	0	0	0	0	0	0	0	0
			Bandavirus_2733256	Dabie bandavirus_2748958	pathogen	0	0	0	0	0	0	0	0	0	0	0	0	0	0	0	0	0	0	0	0	0	0	0	0	0	0	0	0	0	0	0	0	0	0	0	0	0	0	0	0	0	0	0	0
	2	phage	Bohxovirus_2946832	Bohxovirus oralis_2955512	phage	0	0	0	0	0	139.35	0	0	0	0	7.1456	0	131.653	4.87839	1.13038	9.28945	0	0	0	0	0	0	0	0	0	16.4988	2268.55	2228.49	0	0	0	0	0	0	0	20.5251	46.295	0	0	0	0	0	0	0
			_	Streptococcus phage EJ-1_12402	phage	0	0	0	0	0	0	2.93123	0	4.14205	0	0	0	1.37746	0	0	0	6.02542	0	0	0	0	0	0	0	0	0	0	0	0	0	0	3.44535	0	0	0	0	0	0	0	0	0	0	0	0
				Lactobacillus phage KC5a_363555	phage	0	0	0	0	0	0	0	0	0	0	0	0	0	0	0	0	0	0	0	0	0	0	0	0	0	0	0	0	0	0	0	0	0	0	0	0	0	0	0	0	0	0	0	0
				Lactobacillus phage phi jlb1_1416334	phage	0	0	0	0	0	0	0	0	0	0	0	0	0	0	0	0	0	0	0	0	0	0	0	0	0	0	0	0	0	0	0	0	0	0	0	0	0	0	0	0	0	0	0	0
				Streptococcus phage SpSL1_1566990	phage	0	0	0	0	0	0	0	0	0	0	0	0	0	0	0	0	8.17736	0	5.30937	0	0	0	0	0	0	0	0	0	0	0	0	0	0	0	0	0	0	0	0	0	0	0	0	0
				Streptococcus phage phiARI0923_1701842	phage	0	0	0	0	0	0	0	0	0	0	0	0	0	0	0	0	3.12499	0	2.58612	0	0	0	0	0	0	0	0	0	0	0	0	0	0	0	0	0	0	0	0	0	0	0	0	0
				Streptococcus phage phiARI0131-2_1701814	phage	0	0	0	0	0	0	0	0	0	0	0	0	0	0	0	0	3.36825	0	0	0	0	0	0	0	0	0	0	0	0	0	0	0	0	0	0	0	0	0	0	0	0	0	0	0
				Streptococcus phage PH10_644007	phage	0	0	0	0	0	0	0	0	0	0	0	0	0	0	0	0	2.28292	0	4.62366	0	0	0	0	0	0	0	0	0	0	0	0	0	0	0	0	0	0	0	0	0	0	0	0	0
				Streptococcus phage SM1_157924	phage	0	0	0	0	0	0	0	0	0	0	0	1.5555	0	0	0	0	5.42662	0	1.1951	0	0	0	0	0	0	0	0	0	0	0	0	0	0	0	0	0	0	0	0	0	0	7.33914	0	0
				Lactobacillus prophage Lj771_139871	phage	0	0	0	0	0	0	0	0	0	0	0	0	0	0	0	0	0	0	0	0	0	0	0	0	0	0	0	0	0	0	0	0	0	0	0	0	0	0	0	0	0	0	0	0
				Streptococcus phage phiARI0746_1701837	phage	0	0	0	0	0	0	0	0	0	0	0	0	0	0	0	0	1.74026	0	0	0	0	0	0	0	0	0	0	0	0	0	0	0	0	0	0	0	0	0	0	0	0	0	0	0
				Streptococcus phage PH15_537874	phage	0	0	17.8626	0	0	0	0	0	0	0	0	0	0	0	0	0	0	0	0	0	0	0	0	0	0	0	0	0	0	0	0	0	0	0	0	1.27073	0	0	0	0	0	0	0	0
				Streptococcus phage phiARI0131-1_1701813	phage	0	2.26156	0	0	0	0	0	0	0	0	0	0	0	0	0	0	1.53442	0	0	0	0	0	0	0	0	0	0	0	0	0	0	0	0	0	0	0	0	0	0	0	0	0	0	0
				Streptococcus phage SMP_413066	phage	0	0	0	0	0	0	0	0	0	0	0	0	0	0	0	0	0	0	0	0	0	0	0	0	0	0	0	0	0	0	0	0	0	0	0	0	0	0	0	0	0	0	0	0
				Streptococcus phage IC1_1448276	phage	0	0	0	0	0	0	0	0	0	0	0	0	0	0	0	0	1.08532	0	0	0	0	0	0	0	0	0	0	0	0	0	0	0	0	0	0	0	0	0	0	0	0	0	0	0
				Microviridae IME-16_1544364	phage	0	0	0	0	0	0	0	0	0	0	0	0	0	0	0	0	0	0	0	0	0	0	0	0	0	0	0	0	0	0	0	0	0	0	0	0	0	10.7267	0	0	0	0	0	0
				Streptococcus phage K13_1448274	phage	0	0	0	0	0	0	1.44198	0	0	0	0	0	0	0	0	0	0	0	0	0	0	0	0	0	0	0	0	0	0	0	0	0	0	0	0	0	0	0	0	0	0	0	0	0
				Streptococcus phage MM1_120574	phage	0	0	0	0	0	0	0	0	0	0	0	0	0	0	0	0	0	0	0	0	0	0	0	0	0	0	0	0	0	0	0	0	0	0	0	0	0	0	0	0	0	0	0	0
				Streptococcus phage Dp-1_59241	phage	0	0	0	0	0	0	0	0	0	0	0	0	0	0	0	0	0	0	0	0	0	0	0	0	0	0	0	0	0	0	0	0	0	0	0	0	0	0	0	0	0	0	0	0
				Streptococcus phage 20617_1392231	phage	0	0	0	0	0	0	0	0	0	0	0	0	0	0	0	0	0	0	0	0	0	0	0	0	0	0	0	0	0	0	0	0	0	0	0	0	0	0	0	0	0	0	0	0
				Streptococcus phage phiARI0468-4_1701830	phage	0	0	0	0	0	0	0	0	0	0	0	0	0	0	0	0	0	0	0	0	0	0	0	0	0	0	0	0	0	0	0	0	0	0	0	0	0	0	0	0	0	0	0	0
				Streptococcus phage phiARI0462_1701826	phage	0	0	0	0	0	0	0	0	0	0	0	0	0	0	0	0	0	0	0	0	0	0	0	0	0	0	0	0	0	0	0	0	0	0	0	0	0	0	0	0	0	0	0	0
				Streptococcus phage phiBHN167_1267169	phage	0	0	0	0	0	0	0	0	0	0	0	0	0	0	0	0	0	0	0	0	0	0	0	0	0	0	0	0	0	0	0	0	0	0	0	0	0	0	0	0	0	0	0	0
				Streptococcus phage DCC1738_1448273	phage	0	0	0	0	0	0	0	0	0	0	0	0	0	0	0	0	0	0	0	0	0	0	0	0	0	0	0	0	0	0	0	0	0	0	0	0	0	0	0	0	0	0	0	0
				Streptococcus phage phiARI0460-1_1701824	phage	0	0	0	0	0	0	0	0	0	0	0	0	0	0	0	0	0	0	1.01877	0	0	0	0	0	0	0	0	0	0	0	0	0	0	0	0	0	0	0	0	0	0	0	0	0
				Streptococcus phage YMC-2011_1051631	phage	0	0	0	0	0	0	0	0	0	0	0	0	0	0	0	0	0	0	0	0	0	0	0	0	0	0	0	0	0	0	0	0	0	0	0	0	0	0	0	0	0	0	0	0
				Streptococcus phage phiARI0004_1701811	phage	0	0	0	0	0	0	0	0	0	0	0	0	0	0	0	0	0	0	0	0	0	0	0	0	0	0	0	0	0	0	0	0	0	0	0	0	0	0	0	0	0	0	0	0
				Staphylococcus phage StB12_1147042	phage	0	0	0	0	0	0	0	0	0	0	0	0	0	0	0	0	0	0	0	0	0	0	0	0	0	0	0	0	0	0	0	0	0	0	0	0	0	0	0	0	0	0	0	0
			Latrobevirus_2843415	Latrobevirus FNU1_2844309	phage	0	2.65578	0	0	0	0	0	0	0	0	0	0	0	0	7.54748	0	0	0	0	1.31039	0	0	0	0	0	0	0	0	0	0	0	0	0	0	0	0	0	0	0	0	0	0	0	0
			Fattrevirus_2843379	Fattrevirus AT3_2845147	phage	0	0	0	0	0	0	0	0	0	0	0	0	0	0	0	0	0	0	0	0	0	0	0	0	0	0	0	0	0	0	0	0	0	0	0	0	0	0	0	0	0	0	0	0
			Drulisvirus_1920774	Drulisvirus Kp2_1980955	phage	0	0	0	0	0	0	0	0	0	0	0	0	0	0	0	0	0	0	0	0	0	0	0	0	0	0	0	0	0	0	0	0	0	0	0	0	0	0	0	0	0	0	0	0
				Drulisvirus KpV74_2733604	phage	0	0	0	0	0	0	0	0	0	0	0	0	0	0	0	0	0	0	0	0	0	0	0	0	0	0	0	0	0	0	0	0	0	0	0	0	0	0	0	0	0	0	0	0
			Cepunavirus_1982583	Cepunavirus Cp7_1982585	phage	0	0	0	0	0	2.98592	0	0	0	0	0	0	0	0	0	0	0	0	0	0	0	0	0	0	0	0	0	0	0	0	0	0	0	0	0	0	0	0	0	0	0	0	0	0
				Cepunavirus Cp1_1982584	phage	0	0	0	0	0	1.34577	0	0	0	0	0	0	0	0	0	0	0	0	0	0	0	0	0	0	0	0	0	0	0	0	0	0	0	0	0	0	0	0	0	0	0	0	0	0
			Whackvirus_2843473	Whackvirus whack_2846064	phage	0	0	0	0	0	0	0	0	0	0	0	0	0	0	0	0	0	0	0	0	0	0	0	0	0	0	0	0	0	0	0	0	0	0	0	0	0	0	0	0	0	0	0	0
			Sleepyheadvirus_2843457	Sleepyheadvirus sleepyhead_2846061	phage	0	0	0	0	0	0	0	0	0	0	0	0	0	0	0	0	0	0	0	0	0	0	0	0	0	0	0	0	0	0	0	0	0	0	0	0	0	0	0	0	0	0	0	0
	3	plant virus	Tobamovirus_12234	Tomato mosaic virus_12253	plant virus	0	0	0	0	0	0	0	0	0	0	0	0	0	0	0	0	0	0	0	0	0	0	0	0	0	0	0	0	0	0	0	0	0	0	0	0	0	0	0	0	0	0	0	0
				Tomato mottle mosaic virus_1391702	plant virus	0	0	0	0	0	0	0	0	0	0	0	0	0	0	0	0	0	0	0	0	0	0	0	0	0	0	0	0	0	0	0	0	0	0	0	0	0	0	0	0	0	0	0	0
				Pepper mild mottle virus_12239	plant virus	0	0	0	0	23.3124	0	0	0	0	0	2.11721	0	0	0	0	3.05832	0	0	0	0	0	1.69717	0	0	0	0	0	0	0	0	0	0	0	0	0	0	0	0	0	0	0	0	0	0
				Cucumber green mottle mosaic virus_12235	plant virus	69.0289	0	0	0	0	0	0	0	0	0	0	0	0	0	0	0	0	0	0	0	0	0	0	0	0	0	0	0	0	0	0	0	0	0	0	0	0	0	0	0	1.89978	0	0	0
				Tobacco mosaic virus_12242	plant virus	0	0	0	0	0	0	0	0	0	0	0	0	0	0	0	0	0	0	0	0	0	0	0	0	0	0	0	0	0	0	0	0	0	0	0	0	0	0	0	0	0	0	0	0
				Tobacco mild green mosaic virus_12241	plant virus	0	0	0	0	0	0	0	0	0	0	0	0	0	0	0	3.10739	0	0	0	0	0	0	0	0	0	0	0	0	0	0	0	0	0	0	0	0	0	0	0	0	0	0	0	0
			Potyvirus_12195	Potato virus Y_12216	plant virus	0	0	0	0	0	0	0	0	0	0	0	0	0	0	0	0	0	0	0	0	0	0	0	0	0	0	0	0	0	0	0	0	0	0	0	0	0	0	0	0	0	0	0	0
				Turnip mosaic virus_12230	plant virus	0	0	0	0	0	0	0	0	0	0	0	0	0	0	0	0	0	0	0	0	0	0	0	0	0	0	0	0	0	0	0	0	0	0	0	0	0	0	0	0	0	0	0	0
				Chilli veinal mottle virus_52280	plant virus	0	0	0	0	6.80534	0	0	0	0	0	0	0	0	0	0	0	0	0	0	0	0	0	0	0	0	0	0	0	0	0	0	0	0	0	0	0	0	0	0	0	0	0	0	0
				Zucchini yellow mosaic virus_12232	plant virus	0	0	0	0	0	0	0	0	0	0	0	0	0	0	0	0	0	0	0	0	0	0	0	0	0	0	0	0	0	0	0	0	0	0	0	0	0	0	0	0	0	0	0	0
				Pepper veinal mottle virus_255066	plant virus	0	0	0	0	0	0	0	0	0	0	0	0	0	0	0	0	0	0	0	0	0	0	0	0	0	0	0	0	0	0	0	0	0	0	0	0	0	0	0	0	0	0	0	0
			Closterovirus_12160	Citrus tristeza virus_12162	plant virus	0	0	0	0	0	0	0	0	0	0	0	0	0	0	0	0	0	0	0	0	0	0	0	0	0	0	0	0	0	0	0	0	0	0	0	0	0	0	0	0	0	0	0	0
			Potexvirus_12176	Citrus yellow vein clearing virus_1214459	plant virus	0	0	0	0	0	0	0	0	0	0	0	0	0	0	0	0	0	0	0	0	0	0	0	0	0	0	0	0	0	0	0	0	0	0	0	0	0	0	0	0	0	0	0	0
				Schlumbergera virus X_253700	plant virus	0	0	0	0	0	0	0	0	0	0	0	0	0	0	0	0	0	0	0	0	0	0	0	0	0	0	0	0	0	0	0	0	0	0	0	0	0	0	0	0	0	0	0	0
				Cactus virus X_112227	plant virus	0	0	0	0	0	0	0	0	0	0	0	0	0	0	0	0	0	0	0	0	0	0	0	0	0	0	0	0	0	0	0	0	0	0	0	0	0	0	0	0	0	0	0	0
			Alphaendornavirus_2003394	Oryza sativa alphaendornavirus_362693	plant virus	0	0	0	0	0	0	0	0	0	0	0	0	0	0	0	0	0	0	0	0	0	0	22.8615	0	0	0	0	0	0	0	0	0	0	0	0	0	0	0	0	0	0	0	0	0
			Rubodvirus_2733260	Apple rubodvirus 1_2734484	plant virus	0	0	0	0	0	0	0	0	0	0	0	0	0	0	0	0	0	0	0	0	25.3961	0	0	0	0	0	0	0	0	0	0	0	0	0	0	0	0	0	0	0	0	0	0	0
			Trichovirus_40276	Apple chlorotic leaf spot virus_12175	plant virus	0	0	0	0	0	0	0	0	0	0	0	0	0	0	0	0	0	0	0	0	13.0273	0	0	0	0	0	0	0	0	0	0	0	0	0	0	0	0	0	0	0	0	0	0	0
			Amalgavirus_1511861	Southern tomato virus_591166	plant virus	0	0	0	0	0	0	0	0	0	0	0	0	0	0	0	0	0	0	0	0	0	0	0	0	0	0	0	0	0	0	0	0	0	0	0	0	0	0	0	0	0	0	0	0
				Amalgavirus cepae_3047358	plant virus	0	0	0	0	0	0	0	0	0	0	0	0	0	0	0	0	0	0	0	0	0	0	0	0	0	0	0	0	0	0	0	0	0	0	0	0	0	0	0	0	0	0	0	0
			Torbevirus_2732653	Vientovirus_2732655	plant virus	0	0	0	0	0	0	0	0	0	0	0	0	0	0	0	0	0	0	0	0	0	0	0	0	0	0	0	0	0	0	0	0	0	0	0	0	0	0	0	0	0	0	0	0
			Crinivirus_67753	Tomato chlorosis virus_67754	plant virus	0	0	0	0	0	0	0	0	0	0	0	0	0	0	0	0	0	0	0	0	0	0	0	0	0	0	0	0	0	0	0	0	0	0	0	0	0	0	0	0	0	0	0	0
				Cucurbit chlorotic yellows virus_558690	plant virus	0	0	0	0	0	0	0	0	0	0	0	0	0	0	0	0	0	0	0	0	0	0	0	0	0	0	0	0	0	0	0	0	0	0	0	0	0	0	0	0	0	0	0	0
			Ilarvirus_12316	Apple necrotic mosaic virus_1779339	plant virus	0	0	0	0	0	0	0	3.73161	0	0	0	0	0	0	0	0	0	0	0	0	0	0	0	0	0	0	0	0	0	0	0	0	0	0	0	0	0	0	0	0	0	0	0	0
			Allexivirus_140568	Garlic virus A_12433	plant virus	0	0	0	0	0	0	0	0	0	0	0	0	0	0	0	0	0	0	0	0	0	0	0	0	0	0	0	0	0	0	0	0	0	0	0	0	0	0	0	0	0	3.66957	0	0
			Orthotospovirus_2560196	Iris yellow spot orthotospovirus_1933295	plant virus	0	0	0	0	0	0	0	0	0	0	0	0	0	0	0	0	0	0	0	0	0	0	0	0	0	0	0	0	0	0	0	0	0	0	0	0	0	0	0	0	0	0	0	0
			Gammacarmovirus_1911601	Gammacarmovirus melonis_3048200	plant virus	0	0	0	0	0	0	0	0	0	0	0	0	0	0	0	0	0	2.45271	0	0	0	0	0	0	0	0	0	0	0	0	0	0	0	0	0	0	0	0	0	0	0	0	0	0
			Solendovirus_1232640	Tobacco vein clearing virus_107324	plant virus	0	0	0	0	0	0	0	0	0	0	0	0	0	0	0	0	0	0	0	0	0	0	0	0	0	0	0	0	0	0	0	0	0	0	0	0	0	0	0	0	0	0	0	0
	4	contamination or unknown source	Lentivirus_11646	Equine infectious anemia virus_11665	retrovirus non-human virus	0	0	0	0	0	0	0	0	0	0	0	0	2.27811	0	122.812	0	7.50371	4.86488	1.09714	0	0	0	0	0	0	0	0	0	0	0	0	0	0	0	0	0	0	0	0	0	0	0	0	0
			Rhadinovirus_10379	Bovine gammaherpesvirus 4_10385	non-human virus	0	0	0	0	0	0	0	0	0	0	0	0	4.99771	0	0	0	0	4.50001	2.87999	0	0	0	0	0	0	0	0	0	0	0	0	0	0	0	0	0	0	0	0	0	0	0	0	0
			Cytomegalovirus_10358	Papiine betaherpesvirus 3_2169863	non-human virus	0	0	0	0	0	0	0	0	0	0	0	0	0	0	0	0	0	0	0	0	0	0	0	0	0	0	0	0	0	0	0	0	0	0	0	0	0	0	0	0	0	0	0	0
			Gammaretrovirus_153135	Snyder-Theilen feline sarcoma virus_11780	retrovirus non-human virus	0	0	0	0	0	0	0	0	0	0	0	0	0	0	0	0	0	0	0	0	0	0	0	0	0	0	0	0	0	0	0	0	0	0	0	0	0	0	0	0	0	0	0	0
				Hardy-Zuckerman feline sarcoma virus_39746	retrovirus non-human virus	0	0	0	0	0	0	0	0	0	0	0	0	0	0	0	0	0	0	0	0	0	0	0	0	0	0	0	0	0	0	0	0	0	0	0	0	0	1.36936	0	0	0	0	0	0
			Pandoravirus_2060084	Pandoravirus salinus_1349410	non-human virus	0	0	0	0	0	0	0	0	0	0	0	0	0	0	0	0	0	0	0	0	0	0	0	0	0	0	0	0	0	0	0	0	0	0	0	0	0	0	0	0	0	0	0	0
			Orthorubulavirus_2560195	Mammalian orthorubulavirus 5_2560580	non-human virus	0	0	0	0	0	0	0	0	0	0	0	0	0	0	0	0	0	0	0	0	0	0	0	0	0	0	0	0	0	0	0	0	0	0	0	0	0	0	0	0	0	0	0	0
			_	Hubei tombus-like virus 8_1923295	non-human virus	0	0	0	0	0	1.8294	0	0	0	0	0	0	0	0	0	0	0	0	0	0	0	0	0	0	0	0	0	0	0	0	0	0	0	0	0	0	0	0	0	0	0	0	0	0
bacteria	1	opportunistic pathogen	Acinetobacter_469	Acinetobacter baumannii_470	pathogen	0	0	0	0	0	0	0	0	0	0	0	0	0	0	0	0	0	0	0	0	0	0	0	0	0	0	0	0	0	0	0	0	0	0	0	0	0	0	0	0	0	0	0	0
				Acinetobacter pittii_48296	pathogen	0	0	0	0	0	0	0	0	0	0	0	0	0	0	0	0	0	0	0	0	0	0	0	0	0	0	0	0	0	0	0	0	0	0	0	0	0	0	0	0	0	0	0	0
			Klebsiella_570	Klebsiella pneumoniae_573	pathogen	0	0	0	0	0	0	0	0	0	0	0	0	0	0	0	0	0	0	0	0	0	0	0	0	0	0	0	0	0	0	0	0	0	0	0	0	0	0	0	0	0	0	0	0
			Mycoplasma_2093	Mycoplasma pneumoniae_2104	pathogen	0	0	0	0	0	0	0	0	0	0	0	0	0	0	0	0	0	0	0	0	0	0	0	0	0	0	0	0	0	0	0	0	0	0	0	0	0	0	0	0	0	0	0	4073.09
				Mycoplasma orale_2121	pathogen	0	0	0	0	0	0	0	0	0	0	13.3502	0	0	0	0	0	0	0	0	0	0	0	0	0	0	0	77.6993	44.4126	0	0	0	0	0	0	0	0	0	0	0	0	0	0	0	0
				Mycoplasma salivarium_2124	pathogen	0	0	0	0	0	0	0	0	0	0	0	0	0	0	0	0	0	0	0	0	0	0	45.4045	0	0	0	0	0	0	0	0	0	0	0	0	0	0	0	0	0	0	0	0	0
				Mycoplasma amphoriforme_273136	pathogen	0	0	0	0	0	0	0	0	0	0	0	0	0	0	0	0	0	0	0	0	0	0	0	0	0	0	0	0	0	0	0	0	0	0	0	0	0	0	0	0	0	0	0	0
			Burkholderia_32008	Burkholderia cenocepacia_95486	pathogen	0	0	0	0	0	0	0	0	0	0	0	0	0	0	0	0	0	0	0	0	0	0	0	0	0	0	0	0	0	0	0	0	0	0	0	0	0	0	0	0	0	0	0	0
			Pseudomonas_286	Pseudomonas aeruginosa_287	pathogen	0	0	0	0	0	0	0	0	0	0	0	0	0	0	0	0	0	0	0	0	0	0	0	0	0	0	0	0	0	0	0	0	0	0	0	0	0	0	0	0	0	0	0	0
			Finegoldia_150022	Finegoldia magna_1260	pathogen	0	0	0	0	0	0	0	0	0	0	0	0	0	0	0	0	0	0	0	0	0	0	0	0	0	0	0	0	0	0	0	0	0	0	0	0	0	0	0	0	0	0	0	0
			Kingella_32257	Kingella denitrificans_502	pathogen	0	0	0	0	0	0	0	0	0	0	0	0	0	0	0	0	0	0	0	0	0	0	0	0	0	0	0	0	0	0	0	0	0	0	0	0	26.18	0	0	0	0	0	0	0
			Actinomyces_1654	Actinomyces sp ICM47_936548	pathogen	0	0	0	0	0	0	0	0	0	0	0	0	0	0	0	0	0	0	0	0	0	0	0	0	0	0	0	0	0	0	0	0	0	0	0	0	0	0	0	0	0	0	0	0
			Sneathia_168808	Sneathia amnii_187101	pathogen	0	0	0	0	0	0	0	0	0	0	0	0	0	0	0	0	0	0	0	0	0	0	0	0	0	0	0	0	0	0	0	0	0	0	0	0	0	0	0	0	0	0	0	0
	2	colonization bacteria or opportunistic pathogen	Haemophilus_724	Haemophilus parainfluenzae_729	Colonization bacteria or opportunistic pathogen	0	18894.7	0	3101.88	610.903	0	266.742	877.636	2128.64	2733.65	1937.96	1343.7	1330.59	252.166	0	1519.12	1585.55	10.1554	590.144	742.678	0	0	225.431	0	1310.48	94.3586	0	0	0	269.963	15731	0	0	8309.57	13546.1	2803.15	555.601	0	25426.9	0	597.495	0	6241.01	0
				Haemophilus parahaemolyticus_735	Colonization bacteria or opportunistic pathogen	0	248.771	0	0	0	9787.77	1674.35	0	14.1306	0	0	51.789	131.053	337.319	0	155.778	0	0	0	0	0	0	0	0	0	0	0	0	0	0	0	0	0	0	0	0	0	0	0	0	0	0	0	0
				Haemophilus haemolyticus_726	Colonization bacteria or opportunistic pathogen	0	43.6543	0	0	0	0	0	0	56.5591	0	0	41.9802	0	0	0	0	0	0	0	0	0	0	0	0	1908.06	0	0	0	0	0	4788.64	0	0	186.669	0	62.0724	0	0	0	0	0	0	16.5454	0
				Haemophilus influenzae_727	Colonization bacteria or opportunistic pathogen	0	0	0	0	0	0	4674.7	0	223.121	0	0	0	0	0	0	0	0	0	0	0	0	0	0	0	74.6578	12.4205	0	0	0	0	0	0	0	0	0	61.7409	0	0	0	0	0	0	31.6661	0
				Haemophilus sputorum_1078480	Colonization bacteria or opportunistic pathogen	0	10.7683	0	0	385.408	0	0	0	0	33.9314	0	0	0	0	0	0	0	0	0	0	0	0	0	0	0	0	0	0	0	0	0	0	0	0	0	0	0	0	0	0	0	0	0	0
			Fusobacterium_848	Fusobacterium pseudoperiodonticum_2663009	Colonization bacteria or opportunistic pathogen	0	1534.85	0	3871.18	1051.44	0	731.177	3585.22	435.978	4518.31	9972.37	3894.48	730.372	434.65	0	4821.31	4335.39	0	4302	7993.59	0	0	0	150.595	2069.34	585.246	128.538	62.4645	0	167.351	0	0	0	190.696	0	0	0	0	10369.1	0	0	0	446.369	0
				Fusobacterium nucleatum_851	Colonization bacteria or opportunistic pathogen	0	0	0	0	267.198	0	31.2271	22.7439	29.8374	1004.28	453.525	0	14.4103	549.275	0	0	135.778	405.63	39.5754	132.408	0	0	1455.14	0	102.537	997.606	0	0	0	0	11.6426	0	0	86.4796	0	424.535	14.4767	0	549.015	0	0	0	0	0
				Fusobacterium hwasookii_1583098	Colonization bacteria or opportunistic pathogen	0	0	0	0	0	0	0	0	0	0	0	0	0	0	0	0	0	0	0	0	0	0	0	0	0	0	0	0	0	0	0	0	0	0	0	0	0	0	0	0	0	0	0	0
			Enterococcus_1350	Enterococcus faecium_1352	Colonization bacteria or opportunistic pathogen	0	0	0	0	0	0	0	0	0	0	0	0	0	0	0	0	0	0	0	0	0	0	0	0	0	0	0	0	0	0	0	0	0	0	0	0	0	0	0	0	0	0	0	0
				Enterococcus faecalis_1351	Colonization bacteria or opportunistic pathogen	0	0	0	0	0	0	0	0	0	0	0	0	0	0	0	0	0	0	0	0	0	0	0	0	0	0	0	0	0	0	0	0	0	0	0	0	0	0	0	0	0	0	0	0
			Campylobacter_194	Campylobacter concisus_199	Colonization bacteria or opportunistic pathogen	0	37.3261	0	63.3694	1616.82	0	259.745	1213.17	11.4548	145.921	413.886	955.882	2984.21	614.041	0	2344.12	59.7864	0	32.8554	106.435	0	0	0	0	1508.67	112.563	27.5736	0	0	1557.74	0	0	0	95.6103	29.4788	0	359.358	79.3903	118.067	0	0	0	224.771	0
				Campylobacter showae_204	Colonization bacteria or opportunistic pathogen	0	99.0936	0	1088.35	0	0	189.301	3996.67	25.5304	41.3401	1562.3	0	36.0259	0	0	2312.21	83.8507	0	255.026	2437.6	0	0	0	0	0	0	0	0	0	0	0	0	0	0	0	0	0	0	0	0	0	0	0	0
				Campylobacter rectus_203	Colonization bacteria or opportunistic pathogen	0	0	0	0	0	0	0	0	0	0	0	0	0	84.2615	0	0	0	65.5137	0	0	0	0	0	0	0	0	0	0	0	0	0	0	0	0	0	0	0	0	0	0	0	0	0	0
				Campylobacter gracilis_824	Colonization bacteria or opportunistic pathogen	0	0	0	0	0	0	0	0	0	0	0	0	0	0	0	0	0	0	0	0	0	0	0	0	0	0	0	0	0	0	0	0	0	0	0	0	0	0	0	0	0	0	0	0
				Campylobacter curvus_200	Colonization bacteria or opportunistic pathogen	0	0	0	0	0	0	0	0	0	0	0	0	0	0	0	0	0	0	0	0	0	0	0	0	0	0	0	0	0	0	0	0	0	0	0	0	0	0	0	0	0	0	0	0
			Staphylococcus_1279	Staphylococcus epidermidis_1282	Colonization bacteria or opportunistic pathogen	0	0	0	0	0	0	0	0	0	0	0	0	0	0	0	0	0	0	0	0	0	0	0	0	0	0	0	0	0	0	0	0	0	0	0	0	0	0	0	0	0	0	0	0
				Staphylococcus haemolyticus_1283	Colonization bacteria or opportunistic pathogen	0	0	0	0	0	0	0	0	0	0	0	0	0	0	0	0	0	0	0	0	0	0	0	0	0	0	0	0	0	0	0	0	0	0	0	0	0	0	0	0	0	0	0	0
				Staphylococcus aureus_1280	Colonization bacteria or opportunistic pathogen	0	0	0	0	0	0	0	0	0	0	0	0	0	0	0	0	0	446.049	0	0	0	0	0	0	0	0	0	0	0	0	0	0	0	0	0	0	0	0	0	0	0	0	0	0
			Parvimonas_543311	Parvimonas micra_33033	Colonization bacteria or opportunistic pathogen	0	0	0	0	0	0	0	0	0	0	0	0	0	0	0	0	0	116.494	0	0	0	0	0	0	0	0	0	0	0	0	0	0	0	0	0	0	0	0	0	0	0	0	0	0
			Lautropia_47670	Lautropia mirabilis_47671	Colonization bacteria or opportunistic pathogen	0	0	0	0	0	0	0	0	0	0	0	0	0	0	0	0	0	0	0	0	0	0	0	0	0	0	0	0	0	0	0	0	0	0	0	0	0	0	0	0	0	0	0	0
			Treponema_157	Treponema vincentii_69710	Colonization bacteria or opportunistic pathogen	0	0	0	0	0	0	0	0	0	0	0	0	0	0	0	0	0	0	0	0	0	0	0	0	0	0	0	0	0	0	0	0	0	0	0	0	0	0	0	0	0	0	0	0
				Treponema denticola_158	Colonization bacteria or opportunistic pathogen	0	0	0	0	0	0	0	0	0	0	0	0	0	0	0	0	0	0	0	0	0	0	109.022	0	0	0	0	0	0	0	0	0	0	0	0	0	0	0	0	0	0	0	0	0
			Streptococcus_1301	Streptococcus sp 263 SSPC_1579343	Colonization bacteria or opportunistic pathogen	0	0	0	0	0	0	0	0	0	0	0	0	0	0	0	0	0	0	10.6187	0	0	0	0	0	0	0	0	0	0	0	0	0	0	0	0	0	0	0	0	0	0	0	0	0
				Streptococcus thermophilus_1308	Colonization bacteria or opportunistic pathogen	0	0	0	0	0	0	0	0	0	0	0	0	0	0	0	0	0	0	0	0	0	0	0	0	0	0	0	0	0	0	0	0	0	0	0	0	0	0	0	0	0	0	0	0
				Streptococcus intermedius_1338	Colonization bacteria or opportunistic pathogen	0	0	0	0	0	0	0	0	0	0	0	0	0	0	0	0	0	0	0	0	0	0	0	0	0	0	0	0	0	0	0	0	0	0	0	0	0	0	0	0	0	0	0	0
			Gardnerella_2701	Gardnerella vaginalis_2702	Colonization bacteria or opportunistic pathogen	0	0	0	0	0	0	0	0	0	0	0	0	0	0	0	0	0	0	0	0	0	0	0	0	0	0	0	0	0	0	0	0	0	0	0	0	0	0	0	0	0	0	0	0
			Filifactor_44259	Filifactor alocis_143361	Colonization bacteria or opportunistic pathogen	0	0	0	0	0	0	0	0	0	0	0	0	0	0	0	0	0	0	0	0	0	0	153.407	0	0	0	0	0	0	0	0	0	0	0	0	0	0	0	0	0	0	0	0	0
			Pauljensenia_2740557	Pauljensenia hongkongensis_178339	Colonization bacteria or opportunistic pathogen	0	0	0	0	0	0	0	0	0	0	0	0	0	0	0	0	0	0	0	0	0	0	0	0	0	0	0	0	0	0	0	0	0	0	0	0	0	0	0	0	0	0	0	0
			Bergeyella_59735	Bergeyella cardium_1585976	Colonization bacteria or opportunistic pathogen	0	0	0	0	0	0	0	0	0	0	0	0	0	0	0	0	0	0	0	0	0	0	0	0	0	0	0	0	0	0	0	0	0	0	0	0	0	0	0	0	0	0	0	0
			Granulicatella_117563	Granulicatella elegans_137732	Colonization bacteria or opportunistic pathogen	0	0	0	0	0	0	0	0	38.6347	0	0	0	0	0	0	0	86.0775	0	15.8498	0	0	0	0	0	0	0	0	0	0	0	113.763	0	0	0	0	0	0	0	0	0	0	0	0	0
			Eikenella_538	Eikenella corrodens_539	Colonization bacteria or opportunistic pathogen	0	0	0	0	0	0	0	0	0	0	0	0	0	0	0	0	0	0	0	0	0	0	0	0	0	0	0	0	0	0	0	0	0	0	0	0	0	0	0	0	0	0	0	0
			Parascardovia_196082	Parascardovia denticolens_78258	Colonization bacteria or opportunistic pathogen	0	0	0	0	0	0	0	0	0	0	0	0	0	0	0	0	0	0	0	0	0	0	0	0	0	0	0	0	0	0	0	0	0	0	0	0	0	0	0	0	0	0	0	0
			Trueperella_1069494	Trueperella pyogenes_1661	Colonization bacteria or opportunistic pathogen	0	0	0	0	0	0	0	0	0	0	0	0	0	0	0	0	0	0	0	0	0	0	0	0	0	0	0	0	0	0	0	0	0	0	0	0	0	0	0	0	0	0	0	0
			Tropheryma_2038	Tropheryma whipplei_2039	Colonization bacteria or opportunistic pathogen	0	0	0	0	0	0	0	0	0	0	0	0	0	0	0	0	0	0	0	0	0	0	0	0	0	0	0	0	0	0	0	0	0	0	0	0	0	0	0	0	0	0	0	0
			Aeribacillus_1055323	Aeribacillus pallidus_33936	Colonization bacteria or opportunistic pathogen	0	0	0	0	0	0	0	0	0	0	0	0	0	0	0	0	0	0	0	0	0	0	0	0	0	0	0	0	0	0	0	0	0	0	0	0	0	0	0	0	0	0	0	0
			Acinetobacter_469	Acinetobacter lwoffii_28090	Colonization bacteria or opportunistic pathogen	0	0	0	0	0	0	0	0	0	0	0	0	0	0	0	0	0	0	0	0	0	0	0	0	0	0	0	0	0	0	0	0	0	0	0	0	0	0	0	0	0	0	0	0
			Scardovia_196081	Scardovia inopinata_78259	Colonization bacteria or opportunistic pathogen	0	0	0	0	0	0	0	0	0	0	0	0	0	0	0	0	0	0	0	0	0	0	0	0	0	0	0	0	0	0	0	0	0	0	0	0	0	0	0	0	0	0	0	0
	3	colonization bacteria	Prevotella_838	Prevotella melaninogenica_28132	Colonization bacteria	60.6438	44.505	0	1324.78	17367	1446.68	15330.6	31457	10858.3	2470.28	13923.3	349.932	5295.68	7281.55	0	2345.18	16.6541	0	2321.71	814.827	0	0	524.604	624.868	14128	3102.41	5913.91	4712.6	0	62782.3	0	6501.2	44.3681	2758.91	62439.5	11955.5	85057.9	276.937	8004.73	0	74.5883	0	11505.1	893.288
				Prevotella jejuni_1177574	Colonization bacteria	0	0	0	0	1632.46	0	1117.15	0	0	580.41	2477.85	0	7675.06	2110.83	0	589.063	0	0	184.241	1876.61	0	0	0	0	26613.1	35343.2	31679.5	24092.9	0	25310.5	0	0	0	0	12396.2	14249.4	27487.1	252.354	0	0	0	0	8332.27	235.732
				Prevotella histicola_470565	Colonization bacteria	0	0	0	0	2579.91	0	118.833	8270.28	0	0	275.15	153.153	1336.44	11350.6	0	90.703	0	0	0	33.9919	0	0	0	17804.9	16516.9	17838.5	11914.7	9277.98	0	39.5678	0	0	0	3554.1	0	861.473	7678.81	8116.26	0	0	5973.17	382.047	4476.94	0
				Prevotella intermedia_28131	Colonization bacteria	0	0	0	0	72.8807	0	0	52.9038	147.116	210.277	0	0	163.759	5198.24	0	0	683.567	297.69	24.764	128.731	0	0	13489.2	0	0	883.374	0	0	0	0	0	0	0	0	0	0	0	0	0	0	0	0	0	0
				Prevotella pallens_60133	Colonization bacteria	0	0	0	0	1198.78	0	13.7579	1854.73	83.2624	0	991.679	372.496	1307.53	420.143	0	135.188	0	0	0	107.608	0	0	0	76.4317	46.0529	1504.77	6201.71	5352.16	0	506.25	0	0	0	0	974.87	649.73	1655.07	11.5417	0	0	0	0	150.106	0
				Prevotella veroralis_28137	Colonization bacteria	0	0	0	0	0	0	0	0	0	0	0	0	0	742.972	0	0	0	0	0	0	0	0	368.235	0	0	0	508.329	140.53	0	0	0	0	0	0	0	104.808	0	0	0	0	0	0	0	0
				Prevotella sp F0091_1227276	Colonization bacteria	0	0	0	0	0	0	0	0	0	0	0	0	0	0	0	0	0	0	0	0	0	0	0	0	11.9904	12.9395	0	0	0	0	0	0	0	0	0	0	0	0	0	0	0	0	0	0
				Prevotella sp A2879_2608404	Colonization bacteria	0	0	0	0	365.817	0	0	35.7101	0	0	40.3741	0	1370.08	0	0	0	0	0	0	19.7927	0	0	0	0	770.747	576.903	685.388	532.473	0	0	0	0	0	0	0	18.7571	1222.84	172.409	0	0	0	0	21.8555	0
				Prevotella oris_28135	Colonization bacteria	0	0	0	0	0	0	0	0	0	0	0	0	0	86.2457	0	0	0	468.589	0	0	0	0	716.952	0	13.0658	0	141.344	38.1661	0	0	0	0	0	0	0	0	0	0	0	0	0	0	0	0
				Prevotella nigrescens_28133	Colonization bacteria	0	0	0	0	0	0	0	0	0	0	0	11.4375	0	363.331	0	0	0	512.92	0	0	0	0	0	0	82.6424	134.846	71.935	23.611	0	0	0	0	0	0	0	21.851	0	0	0	0	0	0	0	0
				Prevotella buccalis_28127	Colonization bacteria	0	0	0	0	0	0	0	0	0	0	0	0	0	0	0	0	0	0	0	0	0	0	0	0	0	0	0	0	0	0	0	0	0	0	0	0	0	0	0	0	0	0	0	0
				Prevotella salivae_228604	Colonization bacteria	0	0	0	0	0	0	0	162.537	0	0	26.5828	0	239.342	79.8746	0	0	0	0	0	0	0	0	0	0	44.5742	908.808	333.23	313.309	0	12.4996	0	0	0	0	96.0556	154.283	205.082	49.1665	0	0	0	0	10.0373	0
				Prevotella denticola_28129	Colonization bacteria	0	0	0	0	0	0	0	0	0	0	0	0	0	12.4326	0	0	0	56.9596	0	0	0	0	0	0	0	0	0	0	0	0	0	0	0	0	0	0	0	0	0	0	0	0	0	0
				Prevotella aurantiaca_596085	Colonization bacteria	0	41.6002	0	15.4178	0	0	0	0	0	360.982	0	0	0	0	0	0	0	0	150.426	0	0	0	0	0	0	0	0	0	0	0	0	0	0	0	0	0	0	0	0	0	0	0	0	0
				Prevotella enoeca_76123	Colonization bacteria	0	0	0	0	0	0	0	0	0	0	0	0	0	0	0	0	0	0	0	0	0	0	468.469	0	0	0	0	0	0	0	0	0	0	0	0	0	0	0	0	0	0	0	0	0
				Prevotella nanceiensis_425941	Colonization bacteria	0	36.7866	0	0	0	0	0	0	0	10.6602	0	16.0308	0	0	0	0	0	0	0	0	0	0	0	0	0	0	0	0	0	64.1073	0	0	0	0	15.6456	0	0	0	0	0	0	0	0	0
				Prevotella sp oral taxon 299_652716	Colonization bacteria	0	0	0	0	0	0	0	0	0	0	0	0	0	0	0	0	0	0	0	0	0	0	0	0	0	0	0	0	0	0	0	0	0	0	0	0	0	0	0	0	0	0	0	0
				Prevotella dentalis_52227	Colonization bacteria	0	0	0	0	0	0	0	0	0	0	0	0	0	0	0	0	0	0	0	0	0	0	183.751	0	0	0	0	0	0	0	0	0	0	0	0	0	0	0	0	0	0	0	0	0
				Prevotella multiformis_282402	Colonization bacteria	0	0	0	0	0	0	0	0	0	0	0	0	0	14.0345	0	0	0	21.9325	0	0	0	0	0	0	0	0	0	0	0	0	0	0	0	0	0	0	0	0	0	0	0	0	0	0
			Streptococcus_1301	Streptococcus parasanguinis_1318	Colonization bacteria	0	0	0	0	0	0	0	0	0	0	0	0	0	0	0	0	0	0	0	0	0	0	266.409	471.494	63.8234	76.525	0	0	0	34.9703	0	0	0	0	0	0	0	0	24.2603	0	21.8913	0	0	83.2816
				Streptococcus mitis_28037	Colonization bacteria	0	0	0	0	0	0	20.2586	0	223.139	0	0	178.535	27.4079	45.198	0	270.048	8150.4	18.973	3575.6	1113.44	0	0	14.5511	0	0	0	0	0	0	63.274	691.49	18.3851	0	99.6377	114.808	30.5252	0	49.1013	0	0	0	0	97.2001	0
				Streptococcus oralis_1303	Colonization bacteria	0	0	0	0	0	0	0	0	0	0	0	0	0	16.2917	0	0	0	0	0	0	0	0	0	0	0	0	0	0	0	0	0	0	0	0	0	0	0	0	0	0	0	0	0	0
				Streptococcus infantis_68892	Colonization bacteria	0	0	0	0	0	0	0	0	0	0	0	0	0	0	0	37.8774	0	0	80.8945	19.5972	0	0	0	0	0	0	0	0	0	0	0	0	0	0	0	0	0	0	0	0	0	0	0	0
				Streptococcus salivarius_1304	Colonization bacteria	0	0	0	0	0	0	0	0	0	0	0	0	0	53.5167	0	0	0	0	158.419	0	0	0	0	97.305	0	0	0	0	0	0	0	0	0	0	0	0	61.0765	0	0	0	0	0	0	0
				Streptococcus constellatus_76860	Colonization bacteria	0	0	0	0	0	0	0	0	0	0	0	0	0	0	0	0	0	0	0	0	0	0	0	0	0	0	0	0	0	0	0	0	0	0	0	0	0	0	0	0	0	0	0	0
				Streptococcus sanguinis_1305	Colonization bacteria	0	0	0	0	0	0	0	0	0	0	0	0	0	0	0	0	0	0	0	0	0	0	0	0	17.5286	0	0	0	0	0	19.6646	0	0	0	0	0	0	0	0	0	0	0	0	0
				Streptococcus cristatus_45634	Colonization bacteria	0	0	0	0	0	0	0	0	0	63.659	0	0	0	0	0	0	0	0	0	0	0	0	0	0	0	0	0	0	0	0	0	0	0	0	0	0	0	0	0	0	0	0	0	0
				Streptococcus sp A12_1759399	Colonization bacteria	0	0	0	0	0	0	0	0	0	0	0	40.9554	0	0	0	0	0	0	0	32.6424	0	0	0	0	0	0	0	0	0	0	0	0	0	0	0	0	0	0	0	0	0	0	0	0
				Streptococcus pneumoniae_1313	Colonization bacteria	0	0	0	0	0	0	0	0	73.952	0	0	0	0	0	0	0	16.7103	0	0	0	0	0	0	0	0	0	0	0	0	65.774	0	0	1160.85	21.7647	0	291.716	0	0	0	0	0	42.08	0	0
				Streptococcus anginosus_1328	Colonization bacteria	0	0	0	0	0	0	0	0	0	0	0	0	0	0	0	0	0	0	0	0	0	0	0	0	0	0	0	0	0	0	0	0	0	0	0	0	0	0	0	0	0	0	0	0
				Streptococcus gordonii_1302	Colonization bacteria	0	0	0	0	0	0	0	0	0	0	0	0	0	0	0	0	0	0	0	0	0	0	0	0	0	0	0	0	0	0	0	0	0	0	0	0	0	0	0	0	0	0	0	0
				Streptococcus sp IMAU 99161_2710601	Colonization bacteria	0	0	0	0	0	0	0	0	0	0	0	0	0	0	0	0	0	0	0	0	0	0	0	0	0	0	0	0	0	0	0	0	36.4849	0	0	0	0	0	0	0	0	0	0	0
			Capnocytophaga_1016	Capnocytophaga leadbetteri_327575	Colonization bacteria	0	1431.11	0	41514	586.767	0	1514.31	2661.53	307.684	1637.02	25765.8	833.638	0	0	0	2594.72	36.6952	0	710.339	1291.63	0	0	0	0	319.224	6953.95	0	0	0	1073.47	2698.7	766.264	0	4934.72	1104.47	1309.87	216.602	593.389	3161.19	0	3001.71	0	9280.41	0
				Capnocytophaga gingivalis_1017	Colonization bacteria	0	837.959	0	3498.9	0	0	0	6196.71	0	446.217	2231.9	748.397	0	0	0	86.7288	0	0	167.275	1256.86	0	0	0	0	0	145.116	0	0	0	650.958	0	1177.89	0	754.786	0	117.322	0	117.243	2743.37	0	0	0	0	0
				Capnocytophaga sputigena_1019	Colonization bacteria	0	0	0	0	0	0	0	24.7278	0	413.331	18.0845	0	0	0	0	0	0	0	0	0	0	0	0	0	44.0365	460.299	0	0	0	4617.88	314.065	5113.64	0	7578.62	3486.82	227.157	0	1262.84	445.016	0	34.3714	0	0	0
				Capnocytophaga sp oral taxon 332_712213	Colonization bacteria	0	0	0	0	0	0	0	0	21.7182	0	0	36.9111	0	0	0	0	0	0	0	18.5019	0	0	0	0	0	0	0	0	0	0	0	0	0	0	0	0	0	0	475.288	0	0	0	0	0
				Capnocytophaga ochracea_1018	Colonization bacteria	0	0	0	0	0	0	0	0	0	70.9516	0	0	0	0	0	0	0	0	0	0	0	0	0	0	0	0	0	0	0	0	0	0	0	0	606.552	188.206	0	0	0	0	0	0	0	49.5587
				Capnocytophaga granulosa_45242	Colonization bacteria	0	0	0	0	0	0	0	0	0	0	11.6153	0	0	0	0	0	0	0	0	0	0	0	0	0	0	0	0	0	0	0	0	0	0	0	0	0	0	0	0	0	0	0	0	0
			Gemella_1378	Gemella morbillorum_29391	Colonization bacteria	0	0	0	0	0	0	0	0	0	0	0	38.0823	0	0	0	0	0	0	0	139.801	0	0	0	0	0	0	0	0	0	0	0	0	0	0	0	0	0	0	0	0	0	0	0	0
				Gemella sanguinis_84135	Colonization bacteria	0	0	0	0	0	0	0	0	0	0	0	133.151	0	0	0	0	0	0	352.75	528.83	0	0	0	0	0	0	0	0	0	0	0	0	0	0	0	0	0	0	0	0	0	0	0	0
				Gemella haemolysans_1379	Colonization bacteria	0	0	0	0	0	0	0	0	916.877	0	0	0	0	0	0	44.2721	334.336	81.4664	644.511	0	0	0	0	0	0	0	0	0	0	0	0	0	0	0	0	0	0	0	0	0	0	0	0	0
			Moraxella_475	Moraxella nonliquefaciens_478	Colonization bacteria	0	0	0	0	0	0	0	0	0	0	0	0	0	0	0	0	0	0	0	0	0	0	0	0	0	0	0	0	0	0	0	0	8018.29	4367.34	0	1897.95	2374.33	0	20.3542	135807	0	0	0	0
				Moraxella lincolnii_90241	Colonization bacteria	0	0	0	0	0	0	0	0	0	0	0	0	0	0	0	0	0	0	0	0	0	0	0	0	0	0	0	0	0	0	0	0	0	387.076	0	3333.73	0	0	0	0	0	0	0	0
				Moraxella catarrhalis_480	Colonization bacteria	0	0	0	0	0	0	0	0	0	0	0	0	0	0	0	0	0	0	0	0	0	0	0	0	0	0	0	0	0	0	0	0	73.2225	203.524	0	0	0	0	0	0	0	0	0	0
			Veillonella_29465	Veillonella dispar_39778	Colonization bacteria	0	0	0	0	164.741	0	370.895	418.483	0	264.994	0	0	0	188.382	0	0	0	0	0	0	0	0	8289.64	4721.72	853.093	1297.14	436.602	303.805	0	11074.3	0	226.888	15.2105	1032.6	5257.5	2299.03	1864.14	0	1065.96	0	12044.5	0	722.039	83.6919
				Veillonella atypica_39777	Colonization bacteria	0	0	0	0	1617.65	0	0	1051.86	0	0	146.441	45.8232	1164.01	264.143	0	311.458	0	0	0	0	0	0	848.74	5212.73	2197.01	4438	766.683	343.166	0	372.346	0	0	0	50.2051	0	1994.25	3691.22	22.9205	0	0	1010.6	789.061	882.96	0
				Veillonella parvula_29466	Colonization bacteria	0	0	0	0	0	0	0	0	0	0	0	0	0	0	0	0	0	0	0	0	0	0	171.588	0	169.586	133.103	244.627	119.191	0	0	0	0	0	0	675.829	210.748	0	254.929	0	0	26.7431	0	0	0
				Veillonella rogosae_423477	Colonization bacteria	0	270.516	0	597.278	0	0	0	27.5855	104.504	441.526	1207.64	314.229	0	0	0	281.268	67.3463	0	745.134	682.067	0	0	0	0	0	23.9141	0	0	0	0	0	0	0	0	0	0	46.8131	0	23.8636	0	0	0	21.6936	0
				Veillonella tobetsuensis_1110546	Colonization bacteria	0	0	0	12.418	25.573	0	15.9563	37.5522	0	0	333.961	0	0	0	0	33.4944	0	0	0	163.29	0	0	0	0	0	0	0	0	0	0	0	0	0	0	0	0	0	0	0	0	0	0	0	0
			Neisseria_482	Neisseria subflava_28449	Colonization bacteria	0	1882.86	88.6555	2185.02	1054.1	0	97.2507	3047.64	6772.35	9782.91	8851.6	208.034	0	0	0	1960.75	0	0	1837.69	2315.67	0	0	0	0	4110.69	48.3843	0	0	0	4755.49	0	0	0	13232.4	0	289.616	51.3542	0	1567	0	0	0	6787.53	0
				Neisseria sicca_490	Colonization bacteria	0	0	0	0	0	0	0	155.995	0	286.617	412.827	0	0	1444.44	0	0	0	148.359	213.119	52.572	0	0	0	0	1009.1	0	0	0	0	99.5948	197.746	0	0	4332.01	0	399.286	18.713	0	0	0	0	0	0	0
				Neisseria cinerea_483	Colonization bacteria	0	0	0	0	0	0	0	0	0	0	0	0	0	0	0	0	0	0	0	0	0	0	0	0	0	0	0	0	0	0	4062.3	0	0	0	0	0	0	0	0	0	0	0	0	0
				Neisseria sp oral taxon 014_641148	Colonization bacteria	0	0	0	0	0	0	0	0	0	0	0	0	0	0	0	0	26.6279	179.271	0	0	0	0	0	0	0	0	0	0	0	0	0	0	0	0	0	0	0	0	0	0	0	0	0	0
				Neisseria elongata_495	Colonization bacteria	0	0	0	0	0	0	0	0	0	0	0	0	0	0	0	134.092	0	0	0	0	0	0	0	0	0	0	0	0	0	0	0	0	0	0	0	0	0	0	0	0	0	0	0	0
				Neisseria bacilliformis_267212	Colonization bacteria	0	0	0	0	0	0	0	0	0	0	0	0	0	0	0	0	0	0	0	0	0	0	0	0	0	0	0	0	0	0	0	0	0	0	0	0	0	0	0	0	0	0	0	0
			Leptotrichia_32067	Leptotrichia wadei_157687	Colonization bacteria	0	0	0	160.64	8286.03	0	118.573	779.693	0	50.7229	1921.55	0	0	0	0	0	0	0	0	0	693.797	125.144	0	1424.21	2027.11	0	963.679	323.68	0	0	0	0	0	0	0	51.6303	0	0	0	0	0	0	0	0
				Leptotrichia hongkongensis_554406	Colonization bacteria	0	0	0	0	0	0	0	0	0	404.947	0	0	0	0	0	0	0	0	0	0	0	0	0	0	0	41.1174	0	0	0	0	0	0	0	4838.89	0	1109.4	0	264.221	206.807	0	0	0	0	0
				Leptotrichia sp oral taxon 215_712359	Colonization bacteria	0	42.6584	0	522.13	18.8619	0	442.001	1505.51	25.3471	402.624	906.491	0	0	0	0	0	0	0	0	0	0	0	0	0	0	145.968	61.476	23.1926	0	412.66	0	0	0	0	18.4566	0	0	0	1349.88	0	0	0	13.5342	0
				Leptotrichia shahii_157691	Colonization bacteria	0	0	0	0	0	0	0	0	0	0	0	0	0	0	0	0	0	0	0	0	0	0	0	0	0	0	0	0	0	0	0	0	0	46.0121	0	1831.95	0	0	188.772	0	0	0	0	0
				Leptotrichia hofstadii_157688	Colonization bacteria	0	0	0	0	0	0	0	0	0	1330.8	0	0	0	0	0	0	0	0	0	0	0	66.9044	0	0	0	0	0	0	0	0	0	0	0	0	0	0	0	32.2778	0	0	0	0	0	0
				Leptotrichia sp oral taxon 212_712357	Colonization bacteria	0	0	0	0	0	0	0	0	0	110.805	0	0	0	0	0	0	0	0	0	0	0	0	0	0	0	0	11.5583	0	0	25.3154	0	0	0	0	0	12.5692	0	0	412.822	0	0	0	0	0
				Leptotrichia sp oral taxon 498_712368	Colonization bacteria	0	0	0	0	146.586	0	0	0	0	0	0	0	0	0	0	0	0	0	0	0	0	0	0	0	224.135	0	121.229	18.7692	0	0	0	0	0	0	0	0	80.9172	0	0	0	0	0	25.7732	0
				Leptotrichia buccalis_40542	Colonization bacteria	0	0	0	0	0	0	0	0	0	41.7581	0	0	0	0	0	0	0	0	0	0	0	0	0	0	0	0	0	0	0	0	27.1186	0	0	0	0	300.5	0	0	0	0	0	0	0	0
				Leptotrichia sp oral taxon 847_1785996	Colonization bacteria	0	0	0	0	0	0	0	0	0	0	0	0	0	0	0	0	0	0	0	0	0	0	0	0	0	0	0	0	0	0	0	0	0	0	0	0	0	0	0	0	0	0	0	0
				Leptotrichia massiliensis_1852388	Colonization bacteria	0	0	0	0	0	0	0	0	0	0	0	0	0	0	0	0	0	0	0	0	0	0	0	0	0	0	0	0	0	0	0	0	0	0	0	0	0	0	0	0	0	0	0	0
			Porphyromonas_836	Porphyromonas gingivalis_837	Colonization bacteria	0	0	0	0	47.1429	0	0	0	0	0	0	0	0	0	0	0	0	1842.74	24.5289	0	0	0	6380.42	0	16.1306	14.645	0	0	0	0	0	0	0	0	0	0	0	0	0	0	0	0	0	0
				Porphyromonas endodontalis_28124	Colonization bacteria	0	0	0	0	0	0	0	0	0	0	0	15.4086	0	322.739	0	0	15.0261	623.333	38.4587	90.2604	0	0	1497.08	0	0	0	0	0	0	0	0	0	0	0	0	0	0	0	0	0	0	0	0	0
				Porphyromonas pasteri_1583331	Colonization bacteria	0	0	0	0	0	0	0	0	0	0	0	0	0	0	0	0	0	0	0	0	0	0	0	0	0	0	0	0	0	0	0	0	0	0	0	0	0	0	0	0	0	0	0	0
			Lacticaseibacillus_2759736	Lacticaseibacillus paracasei_1597	Colonization bacteria	0	0	0	0	0	0	0	0	0	0	0	0	0	0	0	0	0	0	0	0	0	0	0	0	0	0	0	0	0	0	0	0	0	0	0	0	0	0	0	0	0	0	0	0
			Rothia_32207	Rothia mucilaginosa_43675	Colonization bacteria	0	0	0	0	0	0	0	0	0	0	0	0	0	0	0	0	0	0	0	0	0	0	0	0	0	0	0	0	0	0	0	0	0	0	0	0	0	0	0	0	0	0	0	0
				Rothia aeria_172042	Colonization bacteria	0	0	0	0	0	0	0	0	0	0	0	0	0	0	0	0	0	0	0	0	0	0	0	0	0	0	0	0	0	0	0	0	0	0	0	0	0	0	0	0	0	0	0	0
				Rothia dentocariosa_2047	Colonization bacteria	0	0	0	0	0	0	0	0	0	0	0	0	0	0	0	0	0	0	0	0	0	0	0	0	0	0	0	0	0	0	0	0	0	0	0	0	0	0	0	0	0	0	0	0
			Lancefieldella_2767353	Lancefieldella parvula_1382	Colonization bacteria	0	0	0	0	0	0	0	0	0	0	0	0	0	0	0	0	0	0	0	0	0	0	0	0	0	0	0	0	0	0	0	0	0	0	0	0	0	0	0	0	0	0	0	0
			Actinomyces_1654	Actinomyces israelii_1659	Colonization bacteria	0	0	0	0	0	0	0	0	0	0	0	0	0	0	0	0	0	0	0	0	0	0	0	0	0	0	0	0	0	0	0	0	0	0	0	0	0	0	0	0	0	0	0	0
				Actinomyces oris_544580	Colonization bacteria	0	0	0	0	0	0	0	0	0	0	0	0	0	0	0	0	0	0	0	0	0	0	0	0	0	0	0	0	0	0	0	0	0	0	0	0	0	0	0	0	0	0	0	0
				Actinomyces dentalis_272548	Colonization bacteria	0	0	0	0	0	0	0	0	0	0	0	0	0	0	0	0	0	0	0	0	0	0	0	0	0	0	0	0	0	0	0	0	0	0	0	0	0	0	0	0	0	0	0	0
				Actinomyces graevenitzii_55565	Colonization bacteria	0	0	0	0	0	0	0	0	0	0	0	0	0	10.6669	0	0	0	0	0	0	0	0	0	0	0	0	0	0	0	0	0	0	0	0	0	0	0	0	0	0	0	0	0	0
				Actinomyces sp S6 Spd3_1284680	Colonization bacteria	0	0	0	0	0	0	0	0	0	0	0	0	0	0	0	0	0	0	0	0	0	0	0	0	0	0	0	0	0	0	0	0	0	0	0	0	0	0	0	0	0	0	0	0
				Actinomyces sp ICM58_1105030	Colonization bacteria	0	0	0	0	0	0	0	0	0	0	0	0	0	0	0	0	0	0	0	0	0	0	0	0	0	0	0	0	0	0	0	0	0	0	0	0	0	0	0	0	0	0	0	0
			Corynebacterium_1716	Corynebacterium striatum_43770	Colonization bacteria	0	0	0	0	0	0	0	0	0	0	0	0	0	0	0	0	0	0	0	0	0	0	0	0	0	0	0	0	0	0	0	0	0	0	0	0	0	0	0	0	0	0	0	0
				Corynebacterium sp HMSC08D02_1581138	Colonization bacteria	0	0	0	0	0	0	0	0	0	0	0	0	0	0	0	0	0	0	0	0	0	0	0	0	0	0	0	0	0	0	0	0	0	0	0	0	0	0	0	0	0	0	0	0
				Corynebacterium matruchotii_43768	Colonization bacteria	0	0	0	0	0	0	0	0	0	0	0	0	0	0	0	0	0	0	0	0	0	0	0	0	0	0	0	0	0	0	0	0	0	0	0	0	0	0	0	0	0	0	0	0
				Corynebacterium argentoratense_42817	Colonization bacteria	0	0	0	0	0	0	0	0	0	0	0	0	0	0	0	0	0	0	0	0	0	0	0	0	0	0	0	0	0	0	0	0	0	0	0	0	0	0	0	0	0	0	0	0
			Tannerella_195950	Tannerella sp oral taxon HOT 286_712710	Colonization bacteria	0	0	0	0	0	0	0	0	0	10.335	0	0	14.6929	0	0	289.281	0	0	0	774.518	0	0	0	0	0	0	0	0	0	0	0	0	0	0	0	0	0	0	0	0	0	0	0	0
				Tannerella forsythia_28112	Colonization bacteria	0	0	0	0	0	0	0	0	0	0	0	0	0	0	0	0	0	0	0	0	0	0	0	0	0	0	0	0	0	0	0	0	0	0	0	0	0	0	0	0	0	0	0	0
			Ligilactobacillus_2767887	Ligilactobacillus salivarius_1624	Colonization bacteria	0	0	0	0	0	0	0	0	0	0	0	0	0	0	0	0	0	0	0	0	0	0	0	0	0	0	0	0	0	0	0	0	0	0	0	0	0	0	0	0	0	0	0	0
			Lachnospiraceae unclassified_	Lachnospiraceae bacterium oral taxon 096_712982	Colonization bacteria	0	0	0	0	0	0	0	0	0	0	0	0	0	0	0	0	0	0	0	0	47.8718	0	0	0	17.1253	0	589.088	346.842	0	0	0	0	0	0	0	0	0	0	0	0	0	0	0	0
			Limosilactobacillus_2742598	Limosilactobacillus fermentum_1613	Colonization bacteria	0	0	0	0	0	0	0	0	0	0	0	0	0	0	0	0	0	0	0	0	0	0	0	0	0	0	0	0	0	0	0	0	0	0	0	0	0	0	0	0	0	0	0	0
				Lactobacillus vaginalis_1633	Colonization bacteria	0	0	0	0	0	0	0	0	0	0	0	0	0	0	0	0	0	0	0	0	0	0	0	0	0	0	0	0	0	0	0	0	0	0	0	0	0	0	0	0	0	0	0	0
				Limosilactobacillus oris_1632	Colonization bacteria	0	0	0	0	0	0	0	0	0	0	0	0	0	0	0	0	0	0	0	0	0	0	0	0	0	0	0	0	0	0	0	0	0	0	0	0	0	0	0	0	0	0	0	0
				Lactobacillus mucosae_97478	Colonization bacteria	0	0	0	0	0	0	0	0	0	0	0	0	0	0	0	0	0	0	0	0	0	0	0	0	0	0	0	0	0	0	0	0	0	0	0	0	0	0	0	0	0	0	0	0
			Aggregatibacter_416916	Aggregatibacter sp oral taxon 458_712148	Colonization bacteria	0	0	0	0	0	0	0	0	302.736	689.148	0	0	0	37.8622	0	0	226.59	0	0	0	0	0	0	0	188.378	0	0	0	0	0	0	0	0	0	0	643.736	0	0	0	0	0	0	0	0
				Aggregatibacter segnis_739	Colonization bacteria	0	0	0	0	0	0	0	0	0	76.0611	0	99.4056	0	0	0	0	0	0	0	72.3843	0	0	0	0	61.9415	0	0	0	0	0	0	0	0	0	0	0	0	0	0	0	0	0	0	0
			Ottowia_219181	Ottowia sp Marseille P4747_2045302	Colonization bacteria	0	0	0	0	0	0	0	0	0	0	0	0	0	0	0	0	0	0	0	0	0	0	0	0	0	0	0	0	0	0	0	0	0	0	0	0	0	0	0	0	0	0	0	0
			Lactobacillus_1578	Lactobacillus gasseri_1596	Colonization bacteria	0	0	0	0	0	0	0	0	0	0	0	0	0	0	0	0	0	0	0	0	0	0	0	0	0	0	0	0	0	0	0	0	0	0	0	0	0	0	0	0	0	0	0	0
				Lactobacillus crispatus_47770	Colonization bacteria	0	0	0	0	0	0	0	0	0	0	0	0	0	0	0	0	0	78.5881	0	0	0	0	0	0	0	0	0	0	0	0	0	0	0	0	0	0	0	0	0	0	0	0	0	0
			Olsenella_133925	Olsenella sp oral taxon 807_712411	Colonization bacteria	0	0	0	0	0	0	0	0	0	0	0	0	0	0	0	0	0	0	0	0	0	0	0	0	0	0	0	0	0	0	0	0	0	0	0	0	0	0	0	0	0	0	0	0
			Clostridiales Family XIII Incertae Sedis unclassified_	Eubacterium sulci_143393	Colonization bacteria	0	0	0	0	0	0	0	0	0	0	0	140.489	20.5383	50.4404	0	68.9022	0	0	12.7543	126.189	0	0	0	0	0	0	0	0	0	0	0	0	0	0	0	0	0	0	0	0	0	0	0	0
			Abiotrophia_46123	Abiotrophia defectiva_46125	Colonization bacteria	0	0	0	0	0	0	0	0	0	0	0	0	0	0	0	0	11.0404	0	0	0	0	0	0	0	0	0	0	0	0	0	0	0	0	0	0	0	0	0	0	0	0	0	0	0
			Mogibacterium_86331	Mogibacterium diversum_114527	Colonization bacteria	0	0	0	0	0	0	0	0	0	0	0	0	0	0	0	0	0	0	0	0	0	0	0	0	0	0	0	0	0	0	0	0	0	0	0	0	0	0	0	0	0	0	0	0
			Alloprevotella_1283313	Alloprevotella rava_671218	Colonization bacteria	0	0	0	0	0	0	0	0	0	0	0	0	318.758	0	0	0	0	0	0	0	0	0	0	0	30.4599	0	0	0	0	0	0	0	0	0	0	0	15.5739	0	0	0	0	0	0	0
				Alloprevotella tannerae_76122	Colonization bacteria	0	0	0	0	0	0	0	0	0	0	0	0	26.6839	0	0	51.321	0	0	0	0	0	0	0	0	0	0	10.6075	10.9687	0	0	0	0	0	0	0	0	0	0	0	0	0	0	0	0
			Cardiobacterium_2717	Cardiobacterium hominis_2718	Colonization bacteria	0	0	0	0	0	0	0	0	0	0	0	0	0	0	0	0	0	0	0	0	0	0	0	0	0	0	0	0	0	0	0	0	0	0	0	0	0	0	0	0	0	0	0	0
			Granulicatella_117563	Granulicatella adiacens_46124	Colonization bacteria	0	0	0	0	0	0	0	0	0	0	0	0	0	0	0	0	0	0	0	0	0	0	0	0	0	0	0	0	0	0	0	0	0	0	0	0	0	0	0	0	0	0	0	0
			Microbacterium_33882	Microbacterium lacticum_33885	Colonization bacteria	0	0	0	0	0	0	0	0	0	0	0	0	0	0	0	0	0	0	0	0	0	0	0	0	0	0	0	0	0	0	0	0	0	0	0	0	0	0	0	0	0	0	0	0
			Leuconostoc_1243	Leuconostoc lactis_1246	Colonization bacteria	0	0	0	0	0	0	0	0	0	0	0	0	0	0	0	0	0	0	0	0	0	0	0	0	0	0	0	0	0	0	0	0	0	0	0	0	0	0	0	0	0	0	0	0
			Arachnia_2801844	Pseudopropionibacterium propionicum_1750	Colonization bacteria	0	0	0	0	0	0	0	0	0	0	0	0	0	0	0	0	0	0	0	0	0	0	0	0	0	0	0	0	0	0	0	0	0	0	0	0	0	0	0	0	0	0	0	0
			Propionibacterium_1743	Propionibacterium acidifaciens_556499	Colonization bacteria	0	0	0	0	0	0	0	0	0	0	0	0	0	0	0	0	0	0	0	0	0	0	0	0	0	0	0	0	0	0	0	0	0	0	0	0	0	0	0	0	0	0	0	0
			Phocaeicola_909656	Phocaeicola vulgatus_821	Colonization bacteria	0	0	0	0	0	0	0	0	0	0	0	0	0	0	0	0	0	0	0	0	0	0	0	0	0	0	0	0	0	0	0	0	0	0	0	0	0	0	0	0	0	0	0	0
			Bifidobacterium_1678	Bifidobacterium breve_1685	Colonization bacteria	0	0	0	0	0	0	0	0	0	0	0	0	0	0	0	0	0	0	0	0	0	0	0	0	0	0	0	0	0	0	0	0	0	0	0	0	0	0	0	0	0	0	0	0
			Dialister_39948	Dialister pneumosintes_39950	Colonization bacteria	0	0	0	0	0	0	0	0	0	0	0	0	0	12.378	0	0	0	22.7028	0	0	0	0	0	0	0	0	0	0	0	0	0	0	0	0	0	0	0	0	0	0	0	0	0	0
			Actinobaculum_76833	Actinobaculum sp oral taxon 183_712888	Colonization bacteria	0	0	0	0	0	0	0	0	0	0	0	0	0	0	0	0	0	0	0	0	0	0	0	0	0	0	0	0	0	0	0	0	0	0	0	0	0	0	0	0	0	0	0	0
	4	contamination or unknown source	Cupriavidus_106589	Cupriavidus metallidurans_119219	unknown source	0	0	0	0	0	0	0	0	0	0	0	0	0	0	0	0	0	0	0	0	0	0	0	0	0	0	0	0	0	0	0	0	0	0	0	0	0	0	0	0	0	0	0	0
			Rhodococcus_1827	Rhodococcus erythropolis_1833	contamination	0	0	0	0	0	0	0	0	0	0	0	0	0	0	0	0	0	0	0	0	0	0	0	0	0	0	0	0	0	0	0	0	0	0	0	0	0	0	0	0	0	0	0	0
			Isoptericola_254250	Isoptericola variabilis_139208	unknown source	0	0	0	0	0	0	0	0	0	0	0	0	0	0	0	0	0	0	0	0	0	0	0	0	0	0	0	0	0	0	0	0	0	0	0	0	0	0	0	0	0	0	0	0
			Herbaspirillum_963	Herbaspirillum huttiense_863372	unknown source	0	0	0	0	0	0	0	0	0	0	0	0	0	0	0	0	0	0	0	0	0	0	0	0	0	0	0	0	0	0	0	0	0	0	0	0	0	0	0	0	0	0	0	0
			Bacillus_1386	Bacillus cereus_1396	contamination	0	0	0	0	0	0	0	0	0	0	0	0	0	0	0	0	0	0	0	0	0	0	0	0	0	0	0	0	0	0	0	0	0	0	0	0	0	0	0	0	0	0	0	0
			Bradyrhizobium_374	Bradyrhizobium sp 17 4_1215384	unknown source	0	0	0	0	0	0	0	0	0	0	0	0	0	0	0	0	0	0	0	0	0	0	0	0	0	0	0	0	0	0	0	0	0	0	0	0	0	0	0	0	0	0	0	0
			Cutibacterium_1912216	Cutibacterium acnes_1747	contamination（skin）	0	0	0	0	0	0	0	0	0	0	0	0	0	0	0	0	0	0	0	0	0	0	0	0	0	0	0	0	0	0	0	0	0	0	0	0	0	0	0	0	0	0	0	0
			Kytococcus_57499	Kytococcus sedentarius_1276	contamination （skin）	0	0	0	0	0	0	0	0	0	0	0	0	0	0	0	0	0	0	0	0	0	0	0	0	0	0	0	0	0	0	0	0	0	0	0	0	0	0	0	0	0	0	0	0
fungi	1	pathogen	Candida_5475	Candida albicans_5476	pathogen	0	0	0	0	0	0	0	0	0	0	0	0	0	0	0	0	0	0	0	0	0	0	0	0	0	0	0	0	12.1498	0	0	0	0	0	0	0	0	15.226	0	0	0	0	0	0
				Candida parapsilosis_5480	pathogen	0	0	0	0	0	0	0	0	0	0	0	0	0	0	0	0	0	0	0	0	0	0	0	0	0	0	0	0	0	0	0	0	0	0	0	0	0	0	0	0	0	0	0	0
				Candida tropicalis_5482	pathogen	0	0	0	0	0	0	0	0	0	0	0	0	0	0	0	0	0	0	0	0	0	0	0	0	0	0	0	0	0	0	0	0	0	0	0	0	0	0	0	0	0	0	0	0
			Nakaseomyces_374468	Nakaseomyces glabratus_5478	pathogen	0	0	0	0	0	0	0	0	0	0	0	0	0	0	0	0	0	0	0	0	0	0	0	0	0	0	0	0	0	0	0	0	0	0	0	0	0	0	0	0	0	0	0	0
			Aspergillus_5052	Aspergillus glaucus_41413	pathogen	0	0	0	0	0	0	0	0	0	0	0	0	0	0	0	0	0	0	0	0	0	0	0	0	0	0	0	0	0	0	0	0	0	0	0	0	0	0	0	0	248.491	0	0	0
				Aspergillus fumigatus_746128	pathogen	0	0	0	0	0	0	0	0	0	0	0	0	0	0	0	0	0	0	0	0	0	0	0	0	0	0	0	0	0	0	0	0	0	0	0	0	0	0	0	0	0	0	0	0
	2	colonization microbe or opportunistic pathogen	Saccharomyces_4930	Saccharomyces cerevisiae_4932	Colonization microbe and opportunistic pathogen	0	0	0	0	0	0	0	0	0	0	0	0	0	0	0	0	0	0	0	0	0	0	0	0	0	0	0	0	0	0	0	0	0	0	0	0	0	0	0	0	0	0	0	0
	3	contamination or unknown source	Malassezia_55193	Malassezia restricta_76775	contamination （skin）	0	0	0	0	0	0	0	0	0	0	0	0	0	0	0	0	0	0	0	0	1474.18	0	0	0	0	0	0	0	0	0	0	0	0	0	0	0	0	0	0	0	0	0	0	0
			Naganishia_1851509	Naganishia albida_100951	contamination （skin）	11.7582	0	0	0	0	31.9619	0	0	0	0	0	0	0	0	0	0	0	0	0	0	0	0	0	0	0	0	0	0	0	0	0	0	0	0	0	0	0	0	0	0	0	0	0	0
[truncated: 100 more columns]

## Sheet: Table S2
Table S2. ARG profiles of clinical samples
Resistomes & Variants: Observed Pathogen(s)	AMR Gene Family	Resistance Mechanism	ARO Term	ARO Accession	Drug Class	H001	H003	H004	H005	H006	H007	H008	H009	H010	H011	H013	HC01	HC02	HC03	HC04	HC05	HC06	HC07	HC09	HC10	SZ002PRZ	SZ003WXJ	SZ004HGH	SZ005SYJ	SZ006ZJ	SZ008WZH	SZ009ZYX	SZ010LSM	SZ011LGH	SZ019QC	SZ028QSX	SZ029TSY	SZ030ZJY	SZ031HYH	SZ039LZY	SZ043LZH	SZ044MZH	SZ047HJ	SZ048GCX	SZ049ZZT	SZ060XEZ	SZ081YZC	SZ119LYZ	T001
-	-	-	norRNA	-	-	42098320	48196848	18250418	45337340	42466636	47556594	42303054	42341018	54562414	43057516	34006960	54644828	56625974	54936102	57502624	61144604	53440230	49333192	51041796	51129842	34926652	33585234	31406558	35260248	37196394	26971582	33655388	33458994	22304858	34801008	28172498	33668556	19789002	36251322	27036414	36199646	32811336	30671260	32769606	25222892	34214484	29158714	30884742	12187564
Acinetobacter baumannii	major facilitator superfamily (MFS) antibiotic efflux pump	antibiotic efflux	Acinetobacter baumannii AmvA	3004577	macrolide antibiotic; disinfecting agents and antiseptics	0	0	0	0	0	0	0	0	0	0	0	0	0	0	0	0	0	0	0	0	0	0	0	0	0	0	0	0	0	0	0	0	0	0	0	0	0	0	0	0	0	0	0	0
	multidrug and toxic compound extrusion (MATE) transporter	antibiotic efflux	abeM	3000753	fluoroquinolone antibiotic; disinfecting agents and antiseptics	0	0	0	0	0	0	0	0	0	0	0	0	0	0	0	0	0	0	0	0	0	0	0	0	0	0	0	0	0	0	0	0	0	0	0	0	0	0	0	0	0	0	0	0
	resistance-nodulation-cell division (RND) antibiotic efflux pump	antibiotic efflux	adeF	3000777	fluoroquinolone antibiotic; tetracycline antibiotic	0	0	0	0	0	0	0	0	0	0	0	0	0	0	0	0	0	0	0	0	0	0	0	0	0	0	0	0	0	0	0	0	0	0	0	0	0	0	0	0	0	0	0	0
			adeH	3000779	fluoroquinolone antibiotic; tetracycline antibiotic	0	0	0	0	0	0	0	0	0	0	0	0	0	0	0	0	0	0	0	0	0	0	0	0	0	0	0	0	0	0	0	0	0	0	0	0	0	0	0	0	0	0	0	0
			adeG	3000778	fluoroquinolone antibiotic; tetracycline antibiotic	0	0	0	0	0	0	0	0	0	0	0	0	0	0	0	0	0	0	0	0	0	0	0	0	0	0	0	0	0	0	0	0	0	0	0	0	0	0	0	0	0	0	0	0
			adeL	3000620	fluoroquinolone antibiotic; tetracycline antibiotic	0	0	0	0	0	0	0	0	0	0	0	0	0	0	0	0	0	0	0	0	0	0	0	0	0	0	0	0	0	0	0	0	0	0	0	0	0	0	0	0	0	0	0	0
			adeC	3003811	glycylcycline; tetracycline antibiotic	0	0	0	0	0	0	0	0	0	0	0	0	0	0	0	0	0	0	0	0	0	0	0	0	0	0	0	0	0	0	0	0	0	0	0	0	0	0	0	0	0	0	0	0
			adeB	3000775	glycylcycline; tetracycline antibiotic	0	0	0	0	0	0	0	0	0	0	0	0	0	0	0	0	0	0	0	0	0	0	0	0	0	0	0	0	0	0	0	0	0	0	0	0	0	0	0	0	0	0	0	0
			adeA	3000774	glycylcycline; tetracycline antibiotic	0	0	0	0	0	0	0	0	0	0	0	0	0	0	0	0	0	0	0	0	0	0	0	0	0	0	0	0	0	0	0	0	0	0	0	0	0	0	0	0	0	0	0	0
			adeJ	3000781	macrolide antibiotic; fluoroquinolone antibiotic; lincosamide antibiotic; carbapenem; cephalosporin; tetracycline antibiotic; rifamycin antibiotic; diaminopyrimidine antibiotic; phenicol antibiotic; penem	0	0	0	0	0	0	0	0	0	0	0	0	0	0	0	0	0	0	0	0	0	0	0	0	0	0	0	0	0	0	0	0	0	0	0	0	0	0	0	0	0	0	0	0
			adeI	3000780	macrolide antibiotic; fluoroquinolone antibiotic; lincosamide antibiotic; carbapenem; cephalosporin; tetracycline antibiotic; rifamycin antibiotic; diaminopyrimidine antibiotic; phenicol antibiotic; penem	0	0	0	0	0	0	0	0	0	0	0	0	0	0	0	0	0	0	0	0	0	0	0	0	0	0	0	0	0	0	0	0	0	0	0	0	0	0	0	0	0	0	0	0
			adeK	3000782	macrolide antibiotic; fluoroquinolone antibiotic; lincosamide antibiotic; carbapenem; cephalosporin; tetracycline antibiotic; rifamycin antibiotic; diaminopyrimidine antibiotic; phenicol antibiotic; penem	0	0	0	0	0	0	0	0	0	0	0	0	0	0	0	0	0	0	0	0	0	0	0	0	0	0	0	0	0	0	0	0	0	0	0	0	0	0	0	0	0	0	0	0
			adeN	3000559	macrolide antibiotic; fluoroquinolone antibiotic; lincosamide antibiotic; carbapenem; cephalosporin; tetracycline antibiotic; rifamycin antibiotic; diaminopyrimidine antibiotic; phenicol antibiotic; penem	0	0	0	0	0	0	0	0	0	0	0	0	0	0	0	0	0	0	0	0	0	0	0	0	0	0	0	0	0	0	0	0	0	0	0	0	0	0	0	0	0	0	0	0
	ADC beta-lactamase without carbapenemase activity	antibiotic inactivation	ADC-30	3004617	cephalosporin	0	0	0	0	0	0	0	0	0	0	0	0	0	0	0	0	0	0	0	0	0	0	0	0	0	0	0	0	0	0	0	0	0	0	0	0	0	0	0	0	0	0	0	0
			ADC-73	3004634	cephalosporin	0	0	0	0	0	0	0	0	0	0	0	0	0	0	0	0	0	0	0	0	0	0	0	0	0	0	0	0	0	0	0	0	0	0	0	0	0	0	0	0	0	0	0	0
	OXA beta-lactamase	antibiotic inactivation	OXA-23	3001418	carbapenem; cephalosporin; penam	0	0	0	0	0	0	0	0	0	0	0	0	0	0	0	0	0	0	0	0	0	0	0	0	0	0	0	0	0	0	0	0	0	0	0	0	0	0	0	0	0	0	0	0
	msr-type ABC-F protein	antibiotic target protection	msrE	3003109	macrolide antibiotic; streptogramin antibiotic	0	0	0	0	0	0	0	0	0	0	0	0	0	0	0	0	0	0	0	0	0	0	0	0	0	0	0	0	0	0	0	0	0	0	0	0	0	0	0	0	0	0	12.3686	0
	Intrinsic peptide antibiotic resistant Lps	reduced permeability to antibiotic	LpsB	3005051	peptide antibiotic	0	0	0	0	0	0	0	0	0	0	0	0	0	0	0	0	0	0	0	0	0	0	0	0	0	0	0	0	0	0	0	0	0	0	0	0	0	0	0	0	0	0	0	0
Bacteroides fragilis	Erm 23S ribosomal RNA methyltransferase	antibiotic target alteration	ErmF	3000498	macrolide antibiotic; lincosamide antibiotic; streptogramin antibiotic; streptogramin A antibiotic; streptogramin B antibiotic	0	0	0	0	0	0	0	0	0	0	0	0	0	0	0	0	0	0	0	0	0	0	0	26.8007	0	19.7245	10.3698	0	0	49.5388	0	17.6723	0	0	21.2306	16.8786	0	0	0	0	0	0	44.0023	0
	tetracycline-resistant ribosomal protection protein	antibiotic target protection	tet(Q)	3000191	tetracycline antibiotic	0	0	0	0	16.0597	0	11.985	0	0	0	0	0	0	0	0	0	0	0	0	0	0	0	0	0	0	0	0	0	0	32.6427	0	0	0	0	0	0	0	0	0	0	0	0	0	0
Bifidobacterium adolescentis	rifamycin-resistant beta-subunit of RNA polymerase (rpoB)	antibiotic target alteration; antibiotic target replacement	Bifidobacterium adolescentis rpoB mutants conferring resistance to rifampicin	3004480	rifamycin antibiotic	0	0	0	0	0	0	0	0	0	0	0	0	0	0	0	0	0	0	0	0	0	0	0	0	0	0	0	0	0	0	0	0	0	0	0	0	0	0	0	0	0	0	0	0
Burkholderia cepacia	resistance-nodulation-cell division (RND) antibiotic efflux pump	antibiotic efflux	ceoB	3003010	fluoroquinolone antibiotic; aminoglycoside antibiotic	0	0	0	0	0	0	0	0	0	0	0	0	0	0	0	0	0	0	0	0	0	0	0	0	0	0	0	0	0	0	0	0	0	0	0	0	0	0	0	0	0	0	0	0
Burkholderia pseudomallei	General Bacterial Porin with reduced permeability to beta-lactams	reduced permeability to antibiotic	Burkholderia pseudomallei Omp38	3004123	monobactam; carbapenem; cephalosporin; cephamycin; penam; penem	0	0	0	0	0	0	0	0	0	0	0	0	0	0	0	0	0	0	0	0	0	0	0	0	0	0	0	0	0	0	0	0	0	0	0	0	0	0	0	0	0	0	0	0
Capnocytophaga ochracea	CfxA beta-lactamase	antibiotic inactivation	CfxA3	3003003	cephamycin	0	0	0	0	0	0	10.1884	0	13.929	0	0	10.9068	0	17.3838	0	0	0	0	0	0	14.6879	0	0	67.3279	0	59.7666	212.655	163.185	0	1063.65	0	82.4805	0	36.1918	585.987	106.879	103.227	15.3238	149.62	0	0	0	39.4046	0
Clostridium perfringens	chloramphenicol acetyltransferase (CAT)	antibiotic inactivation	catQ	3002687	phenicol antibiotic	0	0	0	0	0	0	0	0	0	0	0	0	0	0	0	0	0	0	0	0	0	0	0	0	0	0	0	0	0	0	0	0	0	0	0	0	0	0	0	0	0	0	0	0
Corynebacterium striatum	major facilitator superfamily (MFS) antibiotic efflux pump	antibiotic efflux	cmx	3002703	phenicol antibiotic	0	0	0	0	0	0	0	0	0	0	0	0	0	0	0	0	0	0	0	0	0	0	0	0	0	0	0	0	0	0	0	0	0	0	0	0	0	0	0	0	0	0	0	0
Enterobacter cloacae	SHV beta-lactamase	antibiotic inactivation	SHV-12	3001071	carbapenem; cephalosporin; penam	0	0	0	0	0	0	0	0	0	0	0	0	0	0	0	0	0	0	0	0	0	0	0	0	0	0	0	0	0	0	0	0	0	0	0	0	0	0	0	0	0	0	0	0
Enterococcus faecalis	ATP-binding cassette (ABC) antibiotic efflux pump	antibiotic efflux	efrA	3003948	macrolide antibiotic; fluoroquinolone antibiotic; rifamycin antibiotic	0	0	0	0	0	0	0	0	0	0	0	0	0	0	0	0	0	0	0	0	0	0	0	0	0	0	0	0	0	0	0	0	0	0	0	0	0	0	0	0	0	0	0	0
	lsa-type ABC-F protein	antibiotic target protection	lsaA	3000300	lincosamide antibiotic; streptogramin antibiotic; streptogramin A antibiotic; streptogramin B antibiotic; pleuromutilin antibiotic	0	0	0	0	0	0	0	0	0	0	0	0	0	0	0	0	0	0	0	0	0	0	0	0	0	0	0	0	0	0	0	0	0	0	0	0	0	0	0	0	0	0	0	0
Enterococcus faecium	Erm 23S ribosomal RNA methyltransferase	antibiotic target alteration	ErmB	3000375	macrolide antibiotic; lincosamide antibiotic; streptogramin antibiotic; streptogramin A antibiotic; streptogramin B antibiotic	0	0	34.0814	0	0	0	0	0	0	0	0	0	0	0	0	0	16.074	0	0	0	0	0	0	0	0	32.9606	0	0	0	23.7349	0	19.692	0	18.2062	18.9744	35.8291	0	0	0	0	0	0	0	0
Erysipelothrix rhusiopathiae	tetracycline-resistant ribosomal protection protein	antibiotic target protection	tet(M)	3000186	tetracycline antibiotic	0	0	0	0	15.6829	25.2962	0	0	0	31.2605	0	0	0	0	0	0	0	0	0	0	0	0	0	11.2875	0	0	0	0	0	14.6547	0	0	0	11.0893	14.9798	0	0	0	11.7182	0	0	0	0	0
Escherichia coli	major facilitator superfamily (MFS) antibiotic efflux pump; resistance-nodulation-cell division (RND) antibiotic efflux pump	antibiotic efflux	H-NS	3000676	macrolide antibiotic; fluoroquinolone antibiotic; cephalosporin; cephamycin; penam; tetracycline antibiotic	0	0	0	0	0	0	0	0	0	0	0	0	0	0	0	0	0	0	0	0	0	0	0	0	0	0	0	0	0	0	0	0	0	0	0	0	0	0	0	0	0	0	0	0
	resistance-nodulation-cell division (RND) antibiotic efflux pump	antibiotic efflux	acrB	3000216	fluoroquinolone antibiotic; cephalosporin; glycylcycline; penam; tetracycline antibiotic; rifamycin antibiotic; phenicol antibiotic; disinfecting agents and antiseptics	0	0	0	0	0	0	0	0	0	0	0	0	0	0	0	0	0	0	0	0	0	0	0	0	0	0	0	0	0	0	0	0	0	0	0	0	0	0	0	0	0	0	0	0
			oqxB	3003923	fluoroquinolone antibiotic; glycylcycline; tetracycline antibiotic; diaminopyrimidine antibiotic; nitrofuran antibiotic	0	0	0	0	0	0	0	0	0	0	0	0	0	0	0	0	0	0	0	0	0	0	0	0	0	0	0	0	0	0	0	0	0	0	0	0	0	0	0	0	0	0	0	0
			CRP	3000518	macrolide antibiotic; fluoroquinolone antibiotic; penam	0	0	0	0	0	0	0	0	0	0	0	0	0	0	0	0	0	0	0	0	0	0	0	0	0	0	0	0	0	0	0	0	0	0	0	0	0	0	0	0	0	0	0	0
	ANT(3'')	antibiotic inactivation	ANT(3'')-IIa	3004089	aminoglycoside antibiotic	0	0	0	0	0	0	0	0	0	0	0	0	0	0	0	0	0	0	0	0	0	0	0	0	0	0	0	0	0	0	0	0	0	0	0	0	0	0	0	0	0	0	0	0
	APH(3')	antibiotic inactivation	APH(3')-IIa	3002644	aminoglycoside antibiotic	0	0	0	0	0	0	0	0	0	0	0	0	0	0	0	0	0	0	0	0	0	0	0	0	0	0	0	0	0	0	0	0	0	0	0	0	0	0	0	0	0	0	0	0
	CTX-M beta-lactamase	antibiotic inactivation	CTX-M-15	3001878	cephalosporin; penam	0	0	0	0	0	0	0	0	0	0	0	0	0	0	0	0	0	0	0	0	0	0	0	0	0	0	0	0	0	0	0	0	0	0	0	0	0	0	0	0	0	0	0	0
	TEM beta-lactamase	antibiotic inactivation	TEM-206	3001383	monobactam; cephalosporin; penam; penem	0	11.5775	0	0	0	0	0	0	0	0	0	0	0	0	0	0	0	0	0	0	0	0	0	0	0	0	0	0	0	0	0	0	0	21.682	0	0	0	0	0	0	0	0	0	0
			TEM-84	3000951	monobactam; cephalosporin; penam; penem	0	0	0	0	0	0	0	0	0	0	0	0	0	0	0	0	0	0	0	0	0	0	0	0	0	0	0	0	0	0	0	0	0	0	0	0	0	0	0	0	0	0	0	0
	chloramphenicol acetyltransferase (CAT)	antibiotic inactivation	catII from Escherichia coli K-12	3004656	phenicol antibiotic	0	0	0	0	0	0	0	0	0	0	0	0	0	0	0	0	0	0	0	0	0	0	0	0	0	0	0	0	0	0	0	0	0	0	0	0	0	0	0	0	0	0	0	0
	fosfomycin thiol transferase	antibiotic inactivation	FosA3	3002872	phosphonic acid antibiotic	0	0	0	0	0	0	0	0	0	0	0	0	0	0	0	0	0	0	0	0	0	0	0	0	0	0	0	0	0	0	0	0	0	0	0	0	0	0	0	0	0	0	0	0
	16S rRNA methyltransferase (G1405)	antibiotic target alteration	rmtB	3000860	aminoglycoside antibiotic	0	0	0	0	0	0	0	0	0	0	0	0	0	0	0	0	0	0	0	0	0	0	0	0	0	0	0	0	0	0	0	0	0	0	0	0	0	0	0	0	0	0	0	0
Gram-negative bacterium	major facilitator superfamily (MFS) antibiotic efflux pump	antibiotic efflux	tet(B)	3000166	tetracycline antibiotic	0	0	0	0	0	0	0	0	0	0	0	0	0	0	0	0	0	0	0	0	0	0	0	0	0	0	0	0	0	0	0	0	0	0	0	0	0	0	0	0	0	0	0	0
Haemophilus parainfluenzae	TEM beta-lactamase	antibiotic inactivation	TEM-182	3001373	monobactam; cephalosporin; penam; penem	0	0	0	0	0	0	0	0	0	0	0	0	0	0	0	0	0	0	0	0	0	0	0	0	0	0	0	0	0	0	0	0	0	0	0	0	0	0	0	0	0	0	0	0
Klebsiella pneumoniae	ATP-binding cassette (ABC) antibiotic efflux pump	antibiotic efflux	LptD	3005059	peptide antibiotic; aminocoumarin antibiotic; rifamycin antibiotic	0	0	0	0	0	0	0	0	0	0	0	0	0	0	0	0	0	0	0	0	0	0	0	0	0	0	0	0	0	0	0	0	0	0	0	0	0	0	0	0	0	0	0	0
	resistance-nodulation-cell division (RND) antibiotic efflux pump	antibiotic efflux	Klebsiella pneumoniae acrA	3004041	fluoroquinolone antibiotic; cephalosporin; glycylcycline; penam; tetracycline antibiotic; rifamycin antibiotic; phenicol antibiotic; disinfecting agents and antiseptics	0	0	0	0	0	0	0	0	0	0	0	0	0	0	0	0	0	0	0	0	0	0	0	0	0	0	0	0	0	0	0	0	0	0	0	0	0	0	0	0	0	0	0	0
	small multidrug resistance (SMR) antibiotic efflux pump	antibiotic efflux	Klebsiella pneumoniae KpnE	3004580	macrolide antibiotic; aminoglycoside antibiotic; cephalosporin; tetracycline antibiotic; peptide antibiotic; rifamycin antibiotic; disinfecting agents and antiseptics	0	0	0	0	0	0	0	0	0	0	0	0	0	0	0	0	0	0	0	0	0	0	0	0	0	0	0	0	0	0	0	0	0	0	0	0	0	0	0	0	0	0	0	0
			Klebsiella pneumoniae KpnF	3004583	macrolide antibiotic; aminoglycoside antibiotic; cephalosporin; tetracycline antibiotic; peptide antibiotic; rifamycin antibiotic; disinfecting agents and antiseptics	0	0	0	0	0	0	0	0	0	0	0	0	0	0	0	0	0	0	0	0	0	0	0	0	0	0	0	0	0	0	0	0	0	0	0	0	0	0	0	0	0	0	0	0
	KPC beta-lactamase	antibiotic inactivation	KPC-34	3005366	monobactam; carbapenem; cephalosporin; penam	0	0	0	0	0	0	0	0	0	0	0	0	0	0	0	0	0	0	0	0	0	0	0	0	0	0	0	0	0	0	0	0	0	0	0	0	0	0	0	0	0	0	0	0
			KPC-93	3007102	monobactam; carbapenem; cephalosporin; penam	0	0	0	0	0	0	0	0	0	0	0	0	0	0	0	0	0	0	0	0	0	0	0	0	0	0	0	0	0	0	0	0	0	0	0	0	0	0	0	0	0	0	0	0
	pmr phosphoethanolamine transferase	antibiotic target alteration	eptB	3005047	peptide antibiotic	0	0	0	0	0	0	0	0	0	0	0	0	0	0	0	0	0	0	0	0	0	0	0	0	0	0	0	0	0	0	0	0	0	0	0	0	0	0	0	0	0	0	0	0
	General Bacterial Porin with reduced permeability to beta-lactams	reduced permeability to antibiotic	Klebsiella pneumoniae OmpK37	3004122	monobactam; carbapenem; cephalosporin; cephamycin; penam; penem	0	0	0	0	0	0	0	0	0	0	0	0	0	0	0	0	0	0	0	0	0	0	0	0	0	0	0	0	0	0	0	0	0	0	0	0	0	0	0	0	0	0	0	0
	General Bacterial Porin with reduced permeability to peptide antibiotics	reduced permeability to antibiotic	OmpA	3005044	peptide antibiotic	0	0	0	0	0	0	0	0	0	0	0	0	0	0	0	0	0	0	0	0	0	0	0	0	0	0	0	0	0	0	0	0	0	0	0	0	0	0	0	0	0	0	0	0
Moraxella catarrhalis	BRO Beta-lactamase	antibiotic inactivation	BRO-1	3004761	penam	0	0	0	0	0	0	0	0	0	0	0	0	0	0	0	0	0	0	0	0	0	0	0	0	0	0	0	0	0	0	0	0	0	0	0	0	0	0	0	105.42	0	0	0	0
	intrinsic colistin resistant phosphoethanolamine transferase	antibiotic target alteration	ICR-Mc	3004466	peptide antibiotic	0	0	0	0	0	0	0	0	0	0	0	0	0	0	0	0	0	0	0	0	0	0	0	0	0	0	0	0	0	0	0	0	0	0	0	41.354	0	0	0	0	0	0	0	0
Neisseria gonorrhoeae	ATP-binding cassette (ABC) antibiotic efflux pump	antibiotic efflux	macB	3000535	macrolide antibiotic	0	0	0	0	0	0	0	0	0	0	0	0	0	0	0	0	0	0	0	0	0	0	0	0	0	0	0	0	0	14.7697	0	0	0	29.2955	0	0	0	0	0	0	0	0	0	0
Neisseria meningitidis	resistance-nodulation-cell division (RND) antibiotic efflux pump	antibiotic efflux	mtrD	3000811	macrolide antibiotic; penam	0	14.7728	0	0	0	0	0	0	0	0	20.9075	0	0	0	0	0	0	0	0	0	0	0	0	0	24.5723	0	0	0	0	0	0	0	0	53.0739	0	0	0	0	15.258	0	0	0	0	0
Plasmid pGT633	Erm 23S ribosomal RNA methyltransferase	antibiotic target alteration	ErmT	3000595	macrolide antibiotic; lincosamide antibiotic; streptogramin antibiotic; streptogramin A antibiotic; streptogramin B antibiotic	0	0	0	0	0	0	0	0	0	0	0	0	0	0	0	0	0	0	0	0	0	0	0	0	0	0	0	0	0	0	0	0	0	0	0	0	0	0	0	0	0	0	0	0
Plasmid pNG2	Erm 23S ribosomal RNA methyltransferase	antibiotic target alteration	ErmX	3000596	macrolide antibiotic; lincosamide antibiotic; streptogramin antibiotic; streptogramin A antibiotic; streptogramin B antibiotic	0	0	0	0	0	0	0	0	0	0	0	0	0	0	0	0	0	0	0	0	0	0	0	0	0	0	0	0	0	0	0	0	0	0	0	0	0	0	0	0	0	0	0	0
Prevotella intermedia	CfxA beta-lactamase	antibiotic inactivation	CfxA2	3003002	cephamycin	0	0	0	0	28.4459	0	0	32.994	0	11.1711	31.6112	0	17.5185	0	0	0	10.9655	0	0	0	0	0	12.3541	0	19.4374	0	0	0	0	0	0	0	0	0	0	0	0	0	0	0	0	0	0	0
Providencia stuartii	TEM beta-lactamase	antibiotic inactivation	TEM-212	3001389	monobactam; cephalosporin; penam; penem	0	0	0	0	0	0	0	0	0	0	0	0	0	0	0	0	0	0	0	0	0	0	0	0	0	0	0	0	0	0	0	0	0	0	0	0	0	0	0	0	0	0	0	0
Pseudomonas aeruginosa	resistance-nodulation-cell division (RND) antibiotic efflux pump	antibiotic efflux	MexB	3000378	macrolide antibiotic; fluoroquinolone antibiotic; monobactam; carbapenem; cephalosporin; cephamycin; penam; tetracycline antibiotic; peptide antibiotic; aminocoumarin antibiotic; diaminopyrimidine antibiotic; sulfonamide antibiotic; phenicol antibiotic; penem	0	0	0	0	0	0	0	0	0	0	0	0	0	0	0	0	0	0	0	0	0	0	0	0	0	0	0	0	0	0	0	0	0	0	0	0	0	0	0	0	0	0	0	0
			MexA	3000377	macrolide antibiotic; fluoroquinolone antibiotic; monobactam; carbapenem; cephalosporin; cephamycin; penam; tetracycline antibiotic; peptide antibiotic; aminocoumarin antibiotic; diaminopyrimidine antibiotic; sulfonamide antibiotic; phenicol antibiotic; penem	0	0	0	0	0	0	0	0	0	0	0	0	0	0	0	0	0	0	0	0	0	0	0	0	0	0	0	0	0	0	0	0	0	0	0	0	0	0	0	0	0	0	0	0
	AAC(3)	antibiotic inactivation	AAC(3)-Ia	3002528	aminoglycoside antibiotic	0	0	0	0	0	0	0	0	0	0	0	0	0	0	0	0	0	0	0	0	0	0	0	0	0	0	0	0	0	0	0	0	0	0	0	0	0	0	0	0	0	0	0	0
	AAC(6')	antibiotic inactivation	AAC(6')-Ib9	3002580	aminoglycoside antibiotic	0	0	0	0	0	0	0	0	0	0	0	0	0	0	0	0	0	0	0	0	0	0	0	0	0	0	0	0	0	0	0	0	0	0	0	0	0	0	0	0	0	0	0	0
	APH(3'')	antibiotic inactivation	APH(3'')-Ib	3002639	aminoglycoside antibiotic	0	0	0	0	0	0	0	0	0	0	0	0	0	0	0	0	0	0	0	0	0	0	0	0	0	0	0	0	0	0	0	0	0	0	0	0	0	0	0	0	0	0	0	0
	APH(6)	antibiotic inactivation	APH(6)-Id	3002660	aminoglycoside antibiotic	0	0	0	0	0	0	0	0	0	0	0	0	0	0	0	0	0	0	0	0	0	0	0	0	0	0	0	0	0	0	0	0	0	0	0	0	0	0	0	0	0	0	0	0
	16S rRNA methyltransferase (G1405)	antibiotic target alteration	armA	3000858	aminoglycoside antibiotic	0	0	0	0	0	0	0	0	0	0	0	0	0	0	0	0	0	0	0	0	0	0	0	0	0	0	0	0	0	0	0	0	0	0	0	0	0	0	0	0	0	0	0	0
Salmonella enterica	AAC(6')	antibiotic inactivation	AAC(6')-Ib7	3002578	aminoglycoside antibiotic	0	0	0	0	0	0	0	0	0	0	0	0	0	0	0	0	0	0	0	0	0	0	0	0	0	0	0	0	0	0	0	0	0	0	0	0	0	0	0	0	0	0	0	0
	TEM beta-lactamase	antibiotic inactivation	TEM-1	3000873	monobactam; cephalosporin; penam; penem	0	0	0	0	0	0	0	0	0	0	0	0	0	0	0	0	0	0	0	0	0	0	0	0	0	0	0	0	0	0	0	0	0	0	0	0	0	0	10.3144	0	0	0	0	0
	chloramphenicol acetyltransferase (CAT)	antibiotic inactivation	catB8	3002680	phenicol antibiotic	0	0	0	0	0	0	0	0	0	0	0	0	0	0	0	0	0	0	0	0	0	0	0	0	0	0	0	0	0	0	0	0	0	0	0	0	0	0	0	0	0	0	0	0
Serratia marcescens	APH(3')	antibiotic inactivation	APH(3')-Ia	3002641	aminoglycoside antibiotic	0	0	0	0	0	0	0	0	0	0	0	0	0	0	0	0	0	0	0	0	0	0	0	0	0	0	0	0	0	0	0	0	0	0	0	0	0	0	0	0	0	0	0	0
Shigella sonnei	major facilitator superfamily (MFS) antibiotic efflux pump	antibiotic efflux	tet(A)	3000165	tetracycline antibiotic	0	0	0	0	0	0	0	0	0	0	0	0	0	0	0	0	0	0	0	0	0	0	0	0	0	0	0	0	0	0	0	0	0	0	0	0	0	0	0	0	0	0	0	0
Staphylococcus aureus	ATP-binding cassette (ABC) antibiotic efflux pump; major facilitator superfamily (MFS) antibiotic efflux pump	antibiotic efflux	mgrA	3000815	fluoroquinolone antibiotic; cephalosporin; penam; tetracycline antibiotic; peptide antibiotic; disinfecting agents and antiseptics	0	0	0	0	0	0	0	0	0	0	0	0	0	0	0	0	0	0	0	0	0	0	0	0	0	0	0	0	0	0	0	0	0	0	0	0	0	0	0	0	0	0	0	0
	BlaZ beta-lactamase	antibiotic inactivation	PC1 beta-lactamase (blaZ)	3000621	penam	0	0	0	0	0	0	0	0	0	0	0	0	0	0	0	0	0	0	0	0	0	0	0	0	0	0	0	0	0	0	0	0	0	0	0	0	0	0	0	0	0	0	0	0
	methicillin resistant PBP2	antibiotic target replacement	mecA	3000617	penam	0	0	0	0	0	0	0	0	0	0	0	0	0	0	0	0	0	0	0	0	0	0	0	0	0	0	0	0	0	0	0	0	0	0	0	0	0	0	0	0	0	0	0	0
			mecR1	3000215	penam	0	0	0	0	0	0	0	0	0	0	0	0	0	0	0	0	0	0	0	0	0	0	0	0	0	0	0	0	0	0	0	0	0	0	0	0	0	0	0	0	0	0	0	0
Streptococcus agalactiae	lsa-type ABC-F protein	antibiotic target protection	lsaC	3003112	lincosamide antibiotic; streptogramin antibiotic; pleuromutilin antibiotic	0	0	0	0	0	0	0	0	0	0	0	0	0	0	0	0	0	0	0	0	0	0	0	43.6469	0	0	0	0	0	0	0	0	0	0	0	0	0	0	0	0	0	0	0	0
Streptococcus australis	ATP-binding cassette (ABC) antibiotic efflux pump	antibiotic efflux	tetA(46)	3004032	tetracycline antibiotic	0	0	0	0	0	0	0	0	0	0	0	0	0	0	0	0	0	0	0	0	0	0	0	0	0	0	0	0	0	0	0	0	0	0	0	0	0	0	0	0	0	0	0	0
			tetB(46)	3004033	tetracycline antibiotic	0	0	0	0	0	0	0	0	0	0	0	0	0	0	0	0	0	0	0	0	0	0	0	0	0	0	0	0	0	0	0	0	0	0	0	0	0	0	0	0	0	0	0	0
Streptococcus pneumoniae	ATP-binding cassette (ABC) antibiotic efflux pump	antibiotic efflux	patB	3000025	fluoroquinolone antibiotic	0	0	0	0	0	0	0	0	0	0	0	0	0	0	0	0	47.6794	0	0	0	0	0	0	0	0	0	0	0	0	0	0	0	0	0	0	0	0	0	0	0	0	0	0	0
			patA	3000024	fluoroquinolone antibiotic	0	0	0	0	0	0	0	0	0	0	0	0	0	0	0	0	26.946	0	0	0	0	0	0	0	0	0	0	0	0	0	0	0	0	0	0	0	0	0	0	0	0	0	0	0
	major facilitator superfamily (MFS) antibiotic efflux pump	antibiotic efflux	pmrA	3000822	fluoroquinolone antibiotic	0	0	0	0	0	0	0	0	0	0	0	0	0	0	0	0	0	0	0	0	0	0	0	0	0	0	0	0	0	0	0	0	0	0	0	0	0	0	0	0	0	0	0	0
	non-erm 23S ribosomal RNA methyltransferase (G748)	antibiotic target alteration	RlmA(II)	3001301	macrolide antibiotic; lincosamide antibiotic	0	0	0	0	0	0	0	0	0	0	0	0	0	0	0	0	0	0	0	0	0	0	0	0	0	0	0	0	0	0	0	0	0	0	0	0	0	0	0	0	0	0	0	0
Streptococcus pyogenes	msr-type ABC-F protein	antibiotic target protection	mel	3000616	macrolide antibiotic; streptogramin antibiotic	0	16.1421	0	0	0	0	0	0	0	0	0	0	0	0	0	0	0	0	0	0	0	0	0	43.2782	0	0	0	0	0	115.658	0	0	0	142.34	221.405	40.4976	0	0	0	0	0	0	35.9077	0
Vibrio cholerae	sulfonamide resistant sul	antibiotic target replacement	sul2	3000412	sulfonamide antibiotic	0	0	0	0	0	0	0	0	0	0	0	0	0	0	0	0	0	0	0	0	0	0	0	0	0	0	0	0	0	0	0	0	0	0	0	0	0	0	0	0	0	0	0	0
[truncated: 100 more columns]

## Sheet: Table S3
Table S3. Viral strain profiles of clinical samples
	H001			H003			H004			H005			H006			H007			H008			H009			H010			H011			H013			HC01			HC02			HC03			HC04			HC05			HC06
	Map_Score	Total_Map_Rate	Strain_Depth	Map_Score	Total_Map_Rate	Strain_Depth	Map_Score	Total_Map_Rate	Strain_Depth	Map_Score	Total_Map_Rate	Strain_Depth	Map_Score	Total_Map_Rate	Strain_Depth	Map_Score	Total_Map_Rate	Strain_Depth	Map_Score	Total_Map_Rate	Strain_Depth	Map_Score	Total_Map_Rate	Strain_Depth	Map_Score	Total_Map_Rate	Strain_Depth	Map_Score	Total_Map_Rate	Strain_Depth	Map_Score	Total_Map_Rate	Strain_Depth	Map_Score	Total_Map_Rate	Strain_Depth	Map_Score	Total_Map_Rate	Strain_Depth	Map_Score	Total_Map_Rate	Strain_Depth	Map_Score	Total_Map_Rate	Strain_Depth	Map_Score	Total_Map_Rate	Strain_Depth	Map_Score
Strain_ID
Influenza A virus A/West Virginia/07/2019	0	0/0	0	0	0/0	0	0	0/0	0	0	0/0	0	0	0/0	0	0	0/0	0	0	0/0	0	0	0/0	0	0	0/0	0	0	0/0	0	0	0/0	0	0	0/0	0	0	0/0	0	0	0/0	0	0	0/0	0	0	0/0	0	0
Influenza A virus A/Victoria/2120/2018	0	0/0	0	0	0/0	0	0	0/0	0	0	0/0	0	0	0/0	0	0	0/0	0	0	0/0	0	0	0/0	0	0	0/0	0	0	0/0	0	0	0/0	0	0	0/0	0	0	0/0	0	0	0/0	0	0	0/0	0	0	0/0	0	0
Influenza A virus A/Utah/24/2019	0	0/0	0	0	0/0	0	0	0/0	0	0	0/0	0	0	0/0	0	0	0/0	0	0	0/0	0	0	0/0	0	0	0/0	0	0	0/0	0	0	0/0	0	0	0/0	0	0	0/0	0	0	0/0	0	0	0/0	0	0	0/0	0	0
Influenza A virus A/Utah/15/2019	0	0/0	0	0	0/0	0	0	0/0	0	0	0/0	0	0	0/0	0	0	0/0	0	0	0/0	0	0	0/0	0	0	0/0	0	0	0/0	0	0	0/0	0	0	0/0	0	0	0/0	0	0	0/0	0	0	0/0	0	0	0/0	0	0
Influenza A virus A/Texas/7539/2018	0	0/0	0	0	0/0	0	0	0/0	0	0	0/0	0	0	0/0	0	0	0/0	0	0	0/0	0	0	0/0	0	0	0/0	0	0	0/0	0	0	0/0	0	0	0/0	0	0	0/0	0	0	0/0	0	0	0/0	0	0	0/0	0	0
Influenza A virus A/Texas/41/2020	0	0/0	0	0	0/0	0	0	0/0	0	0	0/0	0	0	0/0	0	0	0/0	0	0	0/0	0	0	0/0	0	0	0/0	0	0	0/0	0	0	0/0	0	0	0/0	0	0	0/0	0	0	0/0	0	0	0/0	0	0	0/0	0	0
Influenza A virus A/Texas/21/2020	0	0/0	0	0	0/0	0	0	0/0	0	0	0/0	0	0	0/0	0	0	0/0	0	0	0/0	0	0	0/0	0	0	0/0	0	0	0/0	0	0	0/0	0	0	0/0	0	0	0/0	0	0	0/0	0	0	0/0	0	0	0/0	0	0
Influenza A virus A/South Australia/136/2018	0	0/0	0	0	0/0	0	0	0/0	0	0	0/0	0	0	0/0	0	0	0/0	0	0	0/0	0	0	0/0	0	0	0/0	0	0	0/0	0	0	0/0	0	0	0/0	0	0	0/0	0	0	0/0	0	0	0/0	0	0	0/0	0	0
Influenza A virus A/New York/48/2018	0	0/0	0	0	0/0	0	0	0/0	0	0	0/0	0	0	0/0	0	0	0/0	0	0	0/0	0	0	0/0	0	0	0/0	0	0	0/0	0	0	0/0	0	0	0/0	0	0	0/0	0	0	0/0	0	0	0/0	0	0	0/0	0	0
Influenza A virus A/New Mexico/12/2019	0	0/0	0	0	0/0	0	0	0/0	0	0	0/0	0	0	0/0	0	0	0/0	0	0	0/0	0	0	0/0	0	0	0/0	0	0	0/0	0	0	0/0	0	0	0/0	0	0	0/0	0	0	0/0	0	0	0/0	0	0	0/0	0	0
Influenza A virus A/Linkou/R0193/2019	0	0/0	0	0	0/0	0	0	0/0	0	0	0/0	0	0	0/0	0	0	0/0	0	0	0/0	0	0	0/0	0	0	0/0	0	0	0/0	0	0	0/0	0	0	0/0	0	0	0/0	0	0	0/0	0	0	0/0	0	0	0/0	0	0
Influenza A virus A/Indiana/04/2019	0	0/0	0	0	0/0	0	0	0/0	0	0	0/0	0	0	0/0	0	0	0/0	0	0	0/0	0	0	0/0	0	0	0/0	0	0	0/0	0	0	0/0	0	0	0/0	0	0	0/0	0	0	0/0	0	0	0/0	0	0	0/0	0	0
Influenza A virus A/Homo sapien/China/LS314/2019	0	0/0	0	0	0/0	0	0	0/0	0	0	0/0	0	0	0/0	0	0	0/0	0	0	0/0	0	0	0/0	0	0	0/0	0	0	0/0	0	0	0/0	0	0	0/0	0	0	0/0	0	0	0/0	0	0	0/0	0	0	0/0	0	0
Influenza A virus A/Hawaii/77/2018	0	0/0	0	0	0/0	0	0	0/0	0	0	0/0	0	0	0/0	0	0	0/0	0	0	0/0	0	0	0/0	0	0	0/0	0	0	0/0	0	0	0/0	0	0	0/0	0	0	0/0	0	0	0/0	0	0	0/0	0	0	0/0	0	0
Influenza A virus A/Hawaii/49/2019	0	0/0	0	0	0/0	0	0	0/0	0	0	0/0	0	0	0/0	0	0	0/0	0	0	0/0	0	0	0/0	0	0	0/0	0	0	0/0	0	0	0/0	0	0	0/0	0	0	0/0	0	0	0/0	0	0	0/0	0	0	0/0	0	0
Influenza A virus A/Hawaii/31/2018	0	0/0	0	0	0/0	0	0	0/0	0	0	0/0	0	0	0/0	0	0	0/0	0	0	0/0	0	0	0/0	0	0	0/0	0	0	0/0	0	0	0/0	0	0	0/0	0	0	0/0	0	0	0/0	0	0	0/0	0	0	0/0	0	0
Influenza A virus A/Hawaii/07/2019	0	0/0	0	0	0/0	0	0	0/0	0	0	0/0	0	0	0/0	0	0	0/0	0	0	0/0	0	0	0/0	0	0	0/0	0	0	0/0	0	0	0/0	0	0	0/0	0	0	0/0	0	0	0/0	0	0	0/0	0	0	0/0	0	0
Influenza A virus A/Hawaii/01/2019	0	0/0	0	0	0/0	0	0	0/0	0	0	0/0	0	0	0/0	0	0	0/0	0	0	0/0	0	0	0/0	0	0	0/0	0	0	0/0	0	0	0/0	0	0	0/0	0	0	0/0	0	0	0/0	0	0	0/0	0	0	0/0	0	0
Influenza A virus A/Delaware/07/2019	0	0/0	0	0	0/0	0	0	0/0	0	0	0/0	0	0	0/0	0	0	0/0	0	0	0/0	0	0	0/0	0	0	0/0	0	0	0/0	0	0	0/0	0	0	0/0	0	0	0/0	0	0	0/0	0	0	0/0	0	0	0/0	0	0
Influenza A virus A/Connecticut/43/2019	0	0/0	0	0	0/0	0	0	0/0	0	0	0/0	0	0	0/0	0	0	0/0	0	0	0/0	0	0	0/0	0	0	0/0	0	0	0/0	0	0	0/0	0	0	0/0	0	0	0/0	0	0	0/0	0	0	0/0	0	0	0/0	0	0
Influenza A virus A/California/91/2018	0	0/0	0	0	0/0	0	0	0/0	0	0	0/0	0	0	0/0	0	0	0/0	0	0	0/0	0	0	0/0	0	0	0/0	0	0	0/0	0	0	0/0	0	0	0/0	0	0	0/0	0	0	0/0	0	0	0/0	0	0	0/0	0	0
Influenza A virus A/California/147/2019	0	0/0	0	0	0/0	0	0	0/0	0	0	0/0	0	0	0/0	0	0	0/0	0	0	0/0	0	0	0/0	0	0	0/0	0	0	0/0	0	0	0/0	0	0	0/0	0	0	0/0	0	0	0/0	0	0	0/0	0	0	0/0	0	0
Influenza A virus A/California/145/2019	0	0/0	0	0	0/0	0	0	0/0	0	0	0/0	0	0	0/0	0	0	0/0	0	0	0/0	0	0	0/0	0	0	0/0	0	0	0/0	0	0	0/0	0	0	0/0	0	0	0/0	0	0	0/0	0	0	0/0	0	0	0/0	0	0
Influenza A virus A/California/130/2019	0	0/0	0	0	0/0	0	0	0/0	0	0	0/0	0	0	0/0	0	0	0/0	0	0	0/0	0	0	0/0	0	0	0/0	0	0	0/0	0	0	0/0	0	0	0/0	0	0	0/0	0	0	0/0	0	0	0/0	0	0	0/0	0	0
Influenza A virus A/California/03/2019	0	0/0	0	0	0/0	0	0	0/0	0	0	0/0	0	0	0/0	0	0	0/0	0	0	0/0	0	0	0/0	0	0	0/0	0	0	0/0	0	0	0/0	0	0	0/0	0	0	0/0	0	0	0/0	0	0	0/0	0	0	0/0	0	0
hCoV-19/Zhejiang/YW03_Q1/2020	0	0/0	0	0	0/0	0	0	0/0	0	0	0/0	0	0	0/0	0	0	0/0	0	0	0/0	0	0	0/0	0	0	0/0	0	0	0/0	0	0	0/0	0	0	0/0	0	0	0/0	0	0	0/0	0	0	0/0	0	0	0/0	0	0
hCoV-19/Yunnan/YNCDC-0186/2023	0	0/0	0	0	0/0	0	0	0/0	0	0	0/0	0	0	0/0	0	0	0/0	0	0	0/0	0	0	0/0	0	0	0/0	0	0	0/0	0	0	0/0	0	0	0/0	0	0	0/0	0	0	0/0	0	0	0/0	0	0	0/0	0	0
hCoV-19/Yunnan/IVDC-YN-003/2020	0	0/0	0	0	0/0	0	0	0/0	0	0	0/0	0	0	0/0	0	0	0/0	0	0	0/0	0	0	0/0	0	0	0/0	0	0	0/0	0	0	0/0	0	0	0/0	0	0	0/0	0	0	0/0	0	0	0/0	0	0	0/0	0	0
hCoV-19/Uganda/UG027/2020	0	0/0	0	0	0/0	0	0	0/0	0	0	0/0	0	0	0/0	0	0	0/0	0	0	0/0	0	0	0/0	0	0	0/0	0	0	0/0	0	0	0/0	0	0	0/0	0	0	0/0	0	0	0/0	0	0	0/0	0	0	0/0	0	0
hCoV-19/Taiwan/F77928/2023	0	0/0	0	0	0/0	0	0	0/0	0	0	0/0	0	0	0/0	0	0	0/0	0	0	0/0	0	0	0/0	0	0	0/0	0	0	0/0	0	0	0/0	0	0	0/0	0	0	0/0	0	0	0/0	0	0	0/0	0	0	0/0	0	0
hCoV-19/PuertoRico/PR-UPRRP-4814/2021	0	0/0	0	0	0/0	0	0	0/0	0	0	0/0	0	0	0/0	0	0	0/0	0	0	0/0	0	0	0/0	0	0	0/0	0	0	0/0	0	0	0/0	0	0	0/0	0	0	0/0	0	0	0/0	0	0	0/0	0	0	0/0	0	0
hCoV-19/Mongolia/UB-8455/2020	0	0/0	0	0	0/0	0	0	0/0	0	0	0/0	0	0	0/0	0	0	0/0	0	0	0/0	0	0	0/0	0	0	0/0	0	0	0/0	0	0	0/0	0	0	0/0	0	0	0/0	0	0	0/0	0	0	0/0	0	0	0/0	0	0
hCoV-19/Kazakhstan/KZ_Almaty/2020	0	0/0	0	0	0/0	0	0	0/0	0	0	0/0	0	0	0/0	0	0	0/0	0	0	0/0	0	0	0/0	0	0	0/0	0	0	0/0	0	0	0/0	0	0	0/0	0	0	0/0	0	0	0/0	0	0	0/0	0	0	0/0	0	0
hCoV-19/Jian/JX129/2020	0	0/0	0	0	0/0	0	0	0/0	0	0	0/0	0	0	0/0	0	0	0/0	0	0	0/0	0	0	0/0	0	0	0/0	0	0	0/0	0	0	0/0	0	0	0/0	0	0	0/0	0	0	0/0	0	0	0/0	0	0	0/0	0	0
hCoV-19/India/Punjab-ICMR-4476/2020	0	0/0	0	0	0/0	0	0	0/0	0	0	0/0	0	0	0/0	0	0	0/0	0	0	0/0	0	0	0/0	0	0	0/0	0	0	0/0	0	0	0/0	0	0	0/0	0	0	0/0	0	0	0/0	0	0	0/0	0	0	0/0	0	0
hCoV-19/India/JK-ICMR-52384/2020	0	0/0	0	0	0/0	0	0	0/0	0	0	0/0	0	0	0/0	0	0	0/0	0	0	0/0	0	0	0/0	0	0	0/0	0	0	0/0	0	0	0/0	0	0	0/0	0	0	0/0	0	0	0/0	0	0	0/0	0	0	0/0	0	0
hCoV-19/Hubei/HCDC-0200/2022	0	0/0	0	0	0/0	0	0	0/0	0	0	0/0	0	0	0/0	0	0	0/0	0	0	0/0	0	0	0/0	0	0	0/0	0	0	0/0	0	0	0/0	0	0	0/0	0	0	0/0	0	0	0/0	0	0	0/0	0	0	0/0	0	0
hCoV-19/HongKong/VK22295412/2022	0	0/0	0	0	0/0	0	0	0/0	0	0	0/0	0	0	0/0	0	0	0/0	0	0	0/0	0	0	0/0	0	0	0/0	0	0	0/0	0	0	0/0	0	0	0/0	0	0	0/0	0	0	0/0	0	0	0/0	0	0	0/0	0	0
hCoV-19/Henan/XCDC-112/2023	0	0/0	0	0	0/0	0	0	0/0	0	0	0/0	0	0	0/0	0	0	0/0	0	0	0/0	0	0	0/0	0	0	0/0	0	0	0/0	0	0	0/0	0	0	0/0	0	0	0/0	0	0	0/0	0	0	0/0	0	0	0/0	0	0
hCoV-19/Fujian/8/2020	0	0/0	0	0	0/0	0	0	0/0	0	0	0/0	0	0	0/0	0	0	0/0	0	0	0/0	0	0	0/0	0	0	0/0	0	0	0/0	0	0	0/0	0	0	0/0	0	0	0/0	0	0	0/0	0	0	0/0	0	0	0/0	0	0
hCoV-19/Fujian/13/2020	0	0/0	0	0	0/0	0	0	0/0	0	0	0/0	0	0	0/0	0	0	0/0	0	0	0/0	0	0	0/0	0	0	0/0	0	0	0/0	0	0	0/0	0	0	0/0	0	0	0/0	0	0	0/0	0	0	0/0	0	0	0/0	0	0
hCoV-19/CostaRica/INC-0571/2021	0	0/0	0	0	0/0	0	0	0/0	0	0	0/0	0	0	0/0	0	0	0/0	0	0	0/0	0	0	0/0	0	0	0/0	0	0	0/0	0	0	0/0	0	0	0/0	0	0	0/0	0	0	0/0	0	0	0/0	0	0	0/0	0	0
hCoV-19/Anhui/XCCDC-32/2023	0	0/0	0	0	0/0	0	0	0/0	0	0	0/0	0	0	0/0	0	0	0/0	0	0	0/0	0	0	0/0	0	0	0/0	0	0	0/0	0	0	0/0	0	0	0/0	0	0	0/0	0	0	0/0	0	0	0/0	0	0	0/0	0	0
Human respirovirus 3 HPIV3/Seattle/USA/6069/2015	0	0/0	0	0	0/0	0	0	0/0	0	0	0/0	0	0	0/0	0	0	0/0	0	0	0/0	0	0	0/0	0	0	0/0	0	0	0/0	0	0	0/0	0	0	0/0	0	0	0/0	0	0	0/0	0	0	0/0	0	0	0/0	0	0
Human respiratory syncytial virus A hRSV/A/USA/2022AJXR3/2022	0	0/0	0	0	0/0	0	0	0/0	0	0	0/0	0	0	0/0	0	0	0/0	0	0	0/0	0	0	0/0	0	0	0/0	0	0	0/0	0	0	0/0	0	0	0/0	0	0	0/0	0	0	0/0	0	0	0/0	0	0	0/0	0	0
Human respiratory syncytial virus A hRSV/A/Australia/VIC-RCH010/2021	0	0/0	0	0	0/0	0	0	0/0	0	0	0/0	0	0	0/0	0	0	0/0	0	0	0/0	0	0	0/0	0	0	0/0	0	0	0/0	0	0	0/0	0	0	0/0	0	0	0/0	0	0	0/0	0	0	0/0	0	0	0/0	0	0
Human respiratory syncytial virus A RSVA/Novosibirsk/7.69Hl/2022	0	0/0	0	0	0/0	0	0	0/0	0	0	0/0	0	0	0/0	0	0	0/0	0	0	0/0	0	0	0/0	0	0	0/0	0	0	0/0	0	0	0/0	0	0	0/0	0	0	0/0	0	0	0/0	0	0	0/0	0	0	0/0	0	0
Human metapneumovirus bj0154	0	0/0	0	0	0/0	0	0	0/0	0	0	0/0	0	0	0/0	0	0	0/0	0	0	0/0	0	0	0/0	0	0	0/0	0	0	0/0	0	0	0/0	0	0	0/0	0	0	0/0	0	0	0/0	0	0	0/0	0	0	0/0	0	0
Human metapneumovirus WZ17335	0	0/0	0	0	0/0	0	0	0/0	0	0	0/0	0	0	0/0	0	0	0/0	0	0	0/0	0	0	0/0	0	0	0/0	0	0	0/0	0	0	0/0	0	0	0/0	0	0	0/0	0	0	0/0	0	0	0/0	0	0	0/0	0	0
Human gammaherpesvirus 8 1	0	0/0	0	0	0/0	0	0	0/0	0	0	0/0	0	0	0/0	0	0	0/0	0	0	0/0	0	0	0/0	0	0	0/0	0	0	0/0	0	0	0/0	0	0	0/0	0	0	0/0	0	0	0/0	0	0	0/0	0	0	0/0	0	0
Human coronavirus HKU1 N15	0	0/0	0	0	0/0	0	0	0/0	0	0	0/0	0	0	0/0	0	0	0/0	0	0	0/0	0	0	0/0	0	0	0/0	0	0	0/0	0	0	0/0	0	0	0/0	0	0	0/0	0	0	0/0	0	0	0/0	0	0	0/0	0	0
Human adenovirus 7 HAdV7/China/Hubei/19B0027619/2019-04-07	0	0/0	0	0	0/0	0	0	0/0	0	0	0/0	0	0	0/0	0	0	0/0	0	0	0/0	0	0	0/0	0	0	0/0	0	0	0/0	0	0	0/0	0	0	0/0	0	0	0/0	0	0	0/0	0	0	0/0	0	0	0/0	0	0
Human adenovirus 66 87-922	0	0/0	0	0	0/0	0	0	0/0	0	0	0/0	0	0	0/0	0	0	0/0	0	0	0/0	0	0	0/0	0	0	0/0	0	0	0/0	0	0	0/0	0	0	0/0	0	0	0/0	0	0	0/0	0	0	0/0	0	0	0/0	0	0
[truncated: 384 more columns]

## Sheet: Table S4. A
Table S4. Simulated NGS data taxonomic profile - Sample_1
Read Count	Lineage Path (Superkingdom;Phylum;Class;Order;Family;Genus;Species)	TaxID Path (Superkingdom;Phylum;Class;Order;Family;Genus;Species)
6529460	Eukaryota;Chordata;Mammalia;Primates;Hominidae;Homo;Homo sapiens	2759;7711;40674;9443;9604;9605;9606
2260350	Eukaryota;Ascomycota;Sordariomycetes;Microascales;Microascaceae;Scedosporium;Scedosporium apiospermum	2759;4890;147550;5592;5593;41687;563466
1123790	Eukaryota;Ascomycota;Eurotiomycetes;Eurotiales;Aspergillaceae;Aspergillus;Aspergillus fumigatus	2759;4890;147545;5042;1131492;5052;746128
768384	Bacteria;Actinomycetota;Actinomycetes;Micrococcales;Micrococcaceae;Rothia;Rothia dentocariosa	2;201174;1760;85006;1268;32207;2047
693224	Bacteria;Bacillota;Bacilli;Lactobacillales;Streptococcaceae;Streptococcus;Streptococcus pyogenes	2;1239;91061;186826;1300;1301;1314
297206	Eukaryota;Ascomycota;Saccharomycetes;Saccharomycetales;Debaryomycetaceae;Candida;Candida albicans	2759;4890;4891;4892;766764;5475;5476
245638	Eukaryota;Ascomycota;Eurotiomycetes;Eurotiales;Aspergillaceae;Aspergillus;Aspergillus flavus	2759;4890;147545;5042;1131492;5052;5059
215128	Bacteria;Pseudomonadota;Betaproteobacteria;Neisseriales;Neisseriaceae;Neisseria;Neisseria gonorrhoeae	2;1224;28216;206351;481;482;485
113322	Bacteria;Bacteroidota;Bacteroidia;Bacteroidales;Prevotellaceae;Prevotella;Prevotella veroralis	2;976;200643;171549;171552;838;28137
112384	Eukaryota;Ascomycota;Saccharomycetes;Saccharomycetales;Debaryomycetaceae;Candida;Candida parapsilosis	2759;4890;4891;4892;766764;5475;5480
109458	Bacteria;Actinomycetota;Actinomycetes;Actinomycetales;Actinomycetaceae;Actinomyces;Actinomyces radicidentis	2;201174;1760;2037;2049;1654;111015
96520	Eukaryota;Ascomycota;Pneumocystidomycetes;Pneumocystidales;Pneumocystidaceae;Pneumocystis;Pneumocystis jirovecii	2759;4890;147553;37987;44281;4753;42068
89068	Bacteria;Bacteroidota;Bacteroidia;Bacteroidales;Porphyromonadaceae;Porphyromonas;Porphyromonas gingivalis	2;976;200643;171549;171551;836;837
86298	Bacteria;Chlamydiota;Chlamydiia;Chlamydiales;Chlamydiaceae;Chlamydia;Chlamydia pneumoniae	2;204428;204429;51291;809;810;83558
72662	Bacteria;Bacillota;Negativicutes;Veillonellales;Veillonellaceae;Veillonella;Veillonella parvula	2;1239;909932;1843489;31977;29465;29466
43630	Bacteria;Bacteroidota;Bacteroidia;Bacteroidales;Porphyromonadaceae;Porphyromonas;Porphyromonas endodontalis	2;976;200643;171549;171551;836;28124
36888	Bacteria;Fusobacteriota;Fusobacteriia;Fusobacteriales;Leptotrichiaceae;Leptotrichia;Leptotrichia buccalis	2;32066;203490;203491;1129771;32067;40542
35830	Bacteria;Pseudomonadota;Gammaproteobacteria;Pseudomonadales;Pseudomonadaceae;Pseudomonas;Pseudomonas aeruginosa	2;1224;1236;72274;135621;286;287
33190	Bacteria;Bacteroidota;Bacteroidia;Bacteroidales;Prevotellaceae;Hoylesella;Hoylesella oralis	2;976;200643;171549;171552;2974257;28134
27156	Bacteria;Bacillota;Bacilli;Lactobacillales;Streptococcaceae;Streptococcus;Streptococcus thermophilus	2;1239;91061;186826;1300;1301;1308
25832	Bacteria;Actinomycetota;Actinomycetes;Actinomycetales;Actinomycetaceae;Actinomyces;Actinomyces naeslundii	2;201174;1760;2037;2049;1654;1655
23154	Bacteria;Actinomycetota;Actinomycetes;Actinomycetales;Actinomycetaceae;Actinomyces;Actinomyces bovis	2;201174;1760;2037;2049;1654;1658
19312	Bacteria;Bacillota;Bacilli;Lactobacillales;Streptococcaceae;Streptococcus;Streptococcus pneumoniae	2;1239;91061;186826;1300;1301;1313
16512	Bacteria;Mycoplasmatota;;Mycoplasmoidales;Metamycoplasmataceae;Mycoplasmoides;Mycoplasmoides pneumoniae	2;544448;;2790996;2895623;2995234;2104
13742	Bacteria;Pseudomonadota;Gammaproteobacteria;Enterobacterales;Enterobacteriaceae;Klebsiella;Klebsiella pneumoniae	2;1224;1236;91347;543;570;573
11280	Viruses;Pisuviricota;Pisoniviricetes;Nidovirales;Coronaviridae;Betacoronavirus;Middle East respiratory syndrome-related coronavirus	10239;2732408;2732506;76804;11118;694002;1335626
10988	Bacteria;Bacillota;Bacilli;Bacillales;Staphylococcaceae;Staphylococcus;Staphylococcus aureus	2;1239;91061;1385;90964;1279;1280
9244	Bacteria;Pseudomonadota;Gammaproteobacteria;Pasteurellales;Pasteurellaceae;Haemophilus;Haemophilus influenzae	2;1224;1236;135625;712;724;727
8178	Eukaryota;Ascomycota;Saccharomycetes;Saccharomycetales;Debaryomycetaceae;Candida;Candida tropicalis	2759;4890;4891;4892;766764;5475;5482
6764	Bacteria;Pseudomonadota;Gammaproteobacteria;Legionellales;Legionellaceae;Legionella;Legionella pneumophila	2;1224;1236;118969;444;445;446
6032	Bacteria;Bacillota;Bacilli;Lactobacillales;Streptococcaceae;Streptococcus;Streptococcus dysgalactiae	2;1239;91061;186826;1300;1301;1334
3668	Bacteria;Bacteroidota;Bacteroidia;Bacteroidales;Porphyromonadaceae;Porphyromonas;Porphyromonas asaccharolytica	2;976;200643;171549;171551;836;28123
2380	Bacteria;Actinomycetota;Actinomycetes;Mycobacteriales;Mycobacteriaceae;Mycobacterium;Mycobacterium tuberculosis	2;201174;1760;85007;1762;1763;1773
2256	Bacteria;Pseudomonadota;Betaproteobacteria;Neisseriales;Neisseriaceae;Neisseria;Neisseria dentiae	2;1224;28216;206351;481;482;194197
1214	Viruses;Negarnaviricota;Monjiviricetes;Mononegavirales;Pneumoviridae;Metapneumovirus;Metapneumovirus hominis	10239;2497569;2497574;11157;11244;162387;3048148
836	Viruses;Pisuviricota;Pisoniviricetes;Nidovirales;Coronaviridae;Alphacoronavirus;Human coronavirus 229E	10239;2732408;2732506;76804;11118;693996;11137
778	Viruses;Pisuviricota;Pisoniviricetes;Picornavirales;Picornaviridae;Enterovirus;Rhinovirus A	10239;2732408;2732506;464095;12058;12059;147711
742	Viruses;Negarnaviricota;Insthoviricetes;Articulavirales;Orthomyxoviridae;Alphainfluenzavirus;Influenza A virus	10239;2497569;2497577;2499411;11308;197911;11320
730	Viruses;Negarnaviricota;Monjiviricetes;Mononegavirales;Pneumoviridae;Orthopneumovirus;Human orthopneumovirus	10239;2497569;2497574;11157;11244;1868215;11250
726	Bacteria;Bacteroidota;Bacteroidia;Bacteroidales;Prevotellaceae;Prevotella;Prevotella melaninogenica	2;976;200643;171549;171552;838;28132
712	Bacteria;Actinomycetota;Actinomycetes;Micrococcales;Micrococcaceae;Rothia;Rothia kristinae	2;201174;1760;85006;1268;32207;37923
484	Viruses;Preplasmiviricota;Tectiliviricetes;Rowavirales;Adenoviridae;Mastadenovirus;Human mastadenovirus C	10239;2732008;2732529;2732559;10508;10509;129951
294	Bacteria;Bacillota;Clostridia;Eubacteriales;Peptostreptococcaceae;Filifactor;Filifactor alocis	2;1239;186801;186802;186804;44259;143361
276	Viruses;Pisuviricota;Pisoniviricetes;Picornavirales;Picornaviridae;Enterovirus;Rhinovirus B	10239;2732408;2732506;464095;12058;12059;147712
146	Viruses;Cossaviricota;Quintoviricetes;Piccovirales;Parvoviridae;Bocaparvovirus;Primate bocaparvovirus 2	10239;2732415;2732422;2732534;10780;1507401;1511872
130	Viruses;Pisuviricota;Pisoniviricetes;Nidovirales;Coronaviridae;Betacoronavirus;Human coronavirus HKU1	10239;2732408;2732506;76804;11118;694002;290028
82	Bacteria;Bacillota;Bacilli;Lactobacillales;Streptococcaceae;Streptococcus;Streptococcus downei	2;1239;91061;186826;1300;1301;1317
54	Viruses;Cossaviricota;Quintoviricetes;Piccovirales;Parvoviridae;Bocaparvovirus;Primate bocaparvovirus 1	10239;2732415;2732422;2732534;10780;1507401;1511871
50	Viruses;Negarnaviricota;Monjiviricetes;Mononegavirales;Paramyxoviridae;Respirovirus;Human respirovirus 1	10239;2497569;2497574;11157;11158;186938;12730
32	Viruses;Pisuviricota;Pisoniviricetes;Nidovirales;Coronaviridae;Betacoronavirus;Severe acute respiratory syndrome-related coronavirus	10239;2732408;2732506;76804;11118;694002;694009
8	Viruses;Negarnaviricota;Monjiviricetes;Mononegavirales;Paramyxoviridae;Respirovirus;Human respirovirus 3	10239;2497569;2497574;11157;11158;186938;11216

## Sheet: Table S4. B
Table S4.Simulated NGS data taxonomic profile - Sample_2
Read Count	Lineage Path (Superkingdom;Phylum;Class;Order;Family;Genus;Species)	TaxID Path (Superkingdom;Phylum;Class;Order;Family;Genus;Species)
6529460	Eukaryota;Chordata;Mammalia;Primates;Hominidae;Homo;Homo sapiens	2759;7711;40674;9443;9604;9605;9606
1430280	Bacteria;Pseudomonadota;Gammaproteobacteria;Pasteurellales;Pasteurellaceae;Haemophilus;Haemophilus influenzae	2;1224;1236;135625;712;724;727
902226	Bacteria;Pseudomonadota;Gammaproteobacteria;Enterobacterales;Enterobacteriaceae;Klebsiella;Klebsiella pneumoniae	2;1224;1236;91347;543;570;573
833098	Bacteria;Bacillota;Bacilli;Lactobacillales;Streptococcaceae;Streptococcus;Streptococcus pneumoniae	2;1239;91061;186826;1300;1301;1313
804926	Eukaryota;Ascomycota;Sordariomycetes;Microascales;Microascaceae;Scedosporium;Scedosporium apiospermum	2759;4890;147550;5592;5593;41687;563466
676522	Bacteria;Bacillota;Bacilli;Lactobacillales;Streptococcaceae;Streptococcus;Streptococcus pyogenes	2;1239;91061;186826;1300;1301;1314
470566	Bacteria;Bacteroidota;Bacteroidia;Bacteroidales;Porphyromonadaceae;Porphyromonas;Porphyromonas endodontalis	2;976;200643;171549;171551;836;28124
237426	Bacteria;Actinomycetota;Actinomycetes;Micrococcales;Micrococcaceae;Rothia;Rothia dentocariosa	2;201174;1760;85006;1268;32207;2047
230290	Bacteria;Bacteroidota;Bacteroidia;Bacteroidales;Prevotellaceae;Prevotella;Prevotella melaninogenica	2;976;200643;171549;171552;838;28132
175538	Bacteria;Actinomycetota;Actinomycetes;Actinomycetales;Actinomycetaceae;Actinomyces;Actinomyces bovis	2;201174;1760;2037;2049;1654;1658
157590	Bacteria;Pseudomonadota;Gammaproteobacteria;Pseudomonadales;Pseudomonadaceae;Pseudomonas;Pseudomonas aeruginosa	2;1224;1236;72274;135621;286;287
117930	Bacteria;Pseudomonadota;Gammaproteobacteria;Legionellales;Legionellaceae;Legionella;Legionella pneumophila	2;1224;1236;118969;444;445;446
103496	Bacteria;Bacillota;Bacilli;Lactobacillales;Streptococcaceae;Streptococcus;Streptococcus downei	2;1239;91061;186826;1300;1301;1317
94080	Bacteria;Bacteroidota;Bacteroidia;Bacteroidales;Porphyromonadaceae;Porphyromonas;Porphyromonas gingivalis	2;976;200643;171549;171551;836;837
73632	Eukaryota;Ascomycota;Eurotiomycetes;Eurotiales;Aspergillaceae;Aspergillus;Aspergillus fumigatus	2759;4890;147545;5042;1131492;5052;746128
58560	Eukaryota;Ascomycota;Saccharomycetes;Saccharomycetales;Debaryomycetaceae;Candida;Candida parapsilosis	2759;4890;4891;4892;766764;5475;5480
44826	Eukaryota;Ascomycota;Pneumocystidomycetes;Pneumocystidales;Pneumocystidaceae;Pneumocystis;Pneumocystis jirovecii	2759;4890;147553;37987;44281;4753;42068
28314	Bacteria;Actinomycetota;Actinomycetes;Actinomycetales;Actinomycetaceae;Actinomyces;Actinomyces radicidentis	2;201174;1760;2037;2049;1654;111015
21572	Bacteria;Actinomycetota;Actinomycetes;Actinomycetales;Actinomycetaceae;Actinomyces;Actinomyces naeslundii	2;201174;1760;2037;2049;1654;1655
21204	Bacteria;Bacillota;Clostridia;Eubacteriales;Peptostreptococcaceae;Filifactor;Filifactor alocis	2;1239;186801;186802;186804;44259;143361
19840	Bacteria;Pseudomonadota;Betaproteobacteria;Neisseriales;Neisseriaceae;Neisseria;Neisseria dentiae	2;1224;28216;206351;481;482;194197
15686	Bacteria;Fusobacteriota;Fusobacteriia;Fusobacteriales;Leptotrichiaceae;Leptotrichia;Leptotrichia buccalis	2;32066;203490;203491;1129771;32067;40542
15336	Bacteria;Actinomycetota;Actinomycetes;Mycobacteriales;Mycobacteriaceae;Mycobacterium;Mycobacterium tuberculosis	2;201174;1760;85007;1762;1763;1773
13552	Eukaryota;Ascomycota;Saccharomycetes;Saccharomycetales;Debaryomycetaceae;Candida;Candida albicans	2759;4890;4891;4892;766764;5475;5476
13170	Bacteria;Bacillota;Bacilli;Lactobacillales;Streptococcaceae;Streptococcus;Streptococcus dysgalactiae	2;1239;91061;186826;1300;1301;1334
12796	Eukaryota;Ascomycota;Saccharomycetes;Saccharomycetales;Debaryomycetaceae;Candida;Candida tropicalis	2759;4890;4891;4892;766764;5475;5482
11802	Bacteria;Bacillota;Bacilli;Lactobacillales;Streptococcaceae;Streptococcus;Streptococcus thermophilus	2;1239;91061;186826;1300;1301;1308
7368	Eukaryota;Ascomycota;Eurotiomycetes;Eurotiales;Aspergillaceae;Aspergillus;Aspergillus flavus	2759;4890;147545;5042;1131492;5052;5059
5690	Bacteria;Bacillota;Negativicutes;Veillonellales;Veillonellaceae;Veillonella;Veillonella parvula	2;1239;909932;1843489;31977;29465;29466
4956	Bacteria;Bacteroidota;Bacteroidia;Bacteroidales;Prevotellaceae;Prevotella;Prevotella veroralis	2;976;200643;171549;171552;838;28137
3692	Viruses;Preplasmiviricota;Tectiliviricetes;Rowavirales;Adenoviridae;Mastadenovirus;Human mastadenovirus C	10239;2732008;2732529;2732559;10508;10509;129951
2686	Bacteria;Pseudomonadota;Betaproteobacteria;Neisseriales;Neisseriaceae;Neisseria;Neisseria gonorrhoeae	2;1224;28216;206351;481;482;485
2334	Viruses;Pisuviricota;Pisoniviricetes;Nidovirales;Coronaviridae;Betacoronavirus;Severe acute respiratory syndrome-related coronavirus	10239;2732408;2732506;76804;11118;694002;694009
2106	Bacteria;Bacillota;Bacilli;Bacillales;Staphylococcaceae;Staphylococcus;Staphylococcus aureus	2;1239;91061;1385;90964;1279;1280
2088	Viruses;Negarnaviricota;Monjiviricetes;Mononegavirales;Pneumoviridae;Orthopneumovirus;Human orthopneumovirus	10239;2497569;2497574;11157;11244;1868215;11250
2074	Bacteria;Chlamydiota;Chlamydiia;Chlamydiales;Chlamydiaceae;Chlamydia;Chlamydia pneumoniae	2;204428;204429;51291;809;810;83558
1952	Viruses;Negarnaviricota;Insthoviricetes;Articulavirales;Orthomyxoviridae;Alphainfluenzavirus;Influenza A virus	10239;2497569;2497577;2499411;11308;197911;11320
1892	Bacteria;Bacteroidota;Bacteroidia;Bacteroidales;Porphyromonadaceae;Porphyromonas;Porphyromonas asaccharolytica	2;976;200643;171549;171551;836;28123
1678	Bacteria;Actinomycetota;Actinomycetes;Micrococcales;Micrococcaceae;Rothia;Rothia kristinae	2;201174;1760;85006;1268;32207;37923
1660	Viruses;Pisuviricota;Pisoniviricetes;Nidovirales;Coronaviridae;Alphacoronavirus;Human coronavirus 229E	10239;2732408;2732506;76804;11118;693996;11137
1540	Viruses;Cossaviricota;Quintoviricetes;Piccovirales;Parvoviridae;Bocaparvovirus;Primate bocaparvovirus 1	10239;2732415;2732422;2732534;10780;1507401;1511871
1452	Bacteria;Bacteroidota;Bacteroidia;Bacteroidales;Prevotellaceae;Hoylesella;Hoylesella oralis	2;976;200643;171549;171552;2974257;28134
1070	Viruses;Pisuviricota;Pisoniviricetes;Picornavirales;Picornaviridae;Enterovirus;Rhinovirus B	10239;2732408;2732506;464095;12058;12059;147712
792	Viruses;Negarnaviricota;Monjiviricetes;Mononegavirales;Paramyxoviridae;Respirovirus;Human respirovirus 3	10239;2497569;2497574;11157;11158;186938;11216
790	Viruses;Pisuviricota;Pisoniviricetes;Picornavirales;Picornaviridae;Enterovirus;Rhinovirus A	10239;2732408;2732506;464095;12058;12059;147711
510	Viruses;Cossaviricota;Quintoviricetes;Piccovirales;Parvoviridae;Bocaparvovirus;Primate bocaparvovirus 2	10239;2732415;2732422;2732534;10780;1507401;1511872
316	Viruses;Negarnaviricota;Monjiviricetes;Mononegavirales;Pneumoviridae;Metapneumovirus;Metapneumovirus hominis	10239;2497569;2497574;11157;11244;162387;3048148
262	Viruses;Pisuviricota;Pisoniviricetes;Nidovirales;Coronaviridae;Betacoronavirus;Human coronavirus HKU1	10239;2732408;2732506;76804;11118;694002;290028
228	Viruses;Pisuviricota;Pisoniviricetes;Nidovirales;Coronaviridae;Betacoronavirus;Middle East respiratory syndrome-related coronavirus	10239;2732408;2732506;76804;11118;694002;1335626
104	Viruses;Negarnaviricota;Monjiviricetes;Mononegavirales;Paramyxoviridae;Respirovirus;Human respirovirus 1	10239;2497569;2497574;11157;11158;186938;12730
70	Bacteria;Mycoplasmatota;;Mycoplasmoidales;Metamycoplasmataceae;Mycoplasmoides;Mycoplasmoides pneumoniae	2;544448;;2790996;2895623;2995234;2104

## Sheet: Table S4. C
Table S4. Simulated NGS data taxonomic profile - Sample_3
Read Count	Lineage Path (Superkingdom;Phylum;Class;Order;Family;Genus;Species)	TaxID Path (Superkingdom;Phylum;Class;Order;Family;Genus;Species)
6529460	Eukaryota;Chordata;Mammalia;Primates;Hominidae;Homo;Homo sapiens	2759;7711;40674;9443;9604;9605;9606
2810980	Eukaryota;Ascomycota;Eurotiomycetes;Eurotiales;Aspergillaceae;Aspergillus;Aspergillus flavus	2759;4890;147545;5042;1131492;5052;5059
2036146	Bacteria;Bacteroidota;Bacteroidia;Bacteroidales;Prevotellaceae;Prevotella;Prevotella veroralis	2;976;200643;171549;171552;838;28137
468362	Bacteria;Bacteroidota;Bacteroidia;Bacteroidales;Porphyromonadaceae;Porphyromonas;Porphyromonas gingivalis	2;976;200643;171549;171551;836;837
229372	Bacteria;Bacillota;Bacilli;Lactobacillales;Streptococcaceae;Streptococcus;Streptococcus pyogenes	2;1239;91061;186826;1300;1301;1314
216310	Bacteria;Pseudomonadota;Betaproteobacteria;Neisseriales;Neisseriaceae;Neisseria;Neisseria dentiae	2;1224;28216;206351;481;482;194197
129720	Eukaryota;Ascomycota;Saccharomycetes;Saccharomycetales;Debaryomycetaceae;Candida;Candida parapsilosis	2759;4890;4891;4892;766764;5475;5480
92766	Eukaryota;Ascomycota;Eurotiomycetes;Eurotiales;Aspergillaceae;Aspergillus;Aspergillus fumigatus	2759;4890;147545;5042;1131492;5052;746128
89464	Bacteria;Actinomycetota;Actinomycetes;Micrococcales;Micrococcaceae;Rothia;Rothia dentocariosa	2;201174;1760;85006;1268;32207;2047
76934	Eukaryota;Ascomycota;Pneumocystidomycetes;Pneumocystidales;Pneumocystidaceae;Pneumocystis;Pneumocystis jirovecii	2759;4890;147553;37987;44281;4753;42068
72876	Bacteria;Mycoplasmatota;;Mycoplasmoidales;Metamycoplasmataceae;Mycoplasmoides;Mycoplasmoides pneumoniae	2;544448;;2790996;2895623;2995234;2104
72020	Bacteria;Pseudomonadota;Gammaproteobacteria;Pasteurellales;Pasteurellaceae;Haemophilus;Haemophilus influenzae	2;1224;1236;135625;712;724;727
60170	Bacteria;Actinomycetota;Actinomycetes;Actinomycetales;Actinomycetaceae;Actinomyces;Actinomyces naeslundii	2;201174;1760;2037;2049;1654;1655
55880	Bacteria;Fusobacteriota;Fusobacteriia;Fusobacteriales;Leptotrichiaceae;Leptotrichia;Leptotrichia buccalis	2;32066;203490;203491;1129771;32067;40542
31892	Bacteria;Chlamydiota;Chlamydiia;Chlamydiales;Chlamydiaceae;Chlamydia;Chlamydia pneumoniae	2;204428;204429;51291;809;810;83558
24056	Bacteria;Bacteroidota;Bacteroidia;Bacteroidales;Porphyromonadaceae;Porphyromonas;Porphyromonas endodontalis	2;976;200643;171549;171551;836;28124
21498	Eukaryota;Ascomycota;Saccharomycetes;Saccharomycetales;Debaryomycetaceae;Candida;Candida albicans	2759;4890;4891;4892;766764;5475;5476
21328	Bacteria;Bacillota;Bacilli;Lactobacillales;Streptococcaceae;Streptococcus;Streptococcus downei	2;1239;91061;186826;1300;1301;1317
14592	Bacteria;Pseudomonadota;Betaproteobacteria;Neisseriales;Neisseriaceae;Neisseria;Neisseria gonorrhoeae	2;1224;28216;206351;481;482;485
14082	Bacteria;Pseudomonadota;Gammaproteobacteria;Legionellales;Legionellaceae;Legionella;Legionella pneumophila	2;1224;1236;118969;444;445;446
13506	Bacteria;Pseudomonadota;Gammaproteobacteria;Pseudomonadales;Pseudomonadaceae;Pseudomonas;Pseudomonas aeruginosa	2;1224;1236;72274;135621;286;287
13064	Eukaryota;Ascomycota;Sordariomycetes;Microascales;Microascaceae;Scedosporium;Scedosporium apiospermum	2759;4890;147550;5592;5593;41687;563466
12430	Bacteria;Bacillota;Clostridia;Eubacteriales;Peptostreptococcaceae;Filifactor;Filifactor alocis	2;1239;186801;186802;186804;44259;143361
11890	Bacteria;Actinomycetota;Actinomycetes;Mycobacteriales;Mycobacteriaceae;Mycobacterium;Mycobacterium tuberculosis	2;201174;1760;85007;1762;1763;1773
11268	Bacteria;Pseudomonadota;Gammaproteobacteria;Enterobacterales;Enterobacteriaceae;Klebsiella;Klebsiella pneumoniae	2;1224;1236;91347;543;570;573
10406	Bacteria;Bacillota;Bacilli;Lactobacillales;Streptococcaceae;Streptococcus;Streptococcus pneumoniae	2;1239;91061;186826;1300;1301;1313
9674	Bacteria;Bacteroidota;Bacteroidia;Bacteroidales;Porphyromonadaceae;Porphyromonas;Porphyromonas asaccharolytica	2;976;200643;171549;171551;836;28123
8602	Bacteria;Actinomycetota;Actinomycetes;Actinomycetales;Actinomycetaceae;Actinomyces;Actinomyces radicidentis	2;201174;1760;2037;2049;1654;111015
8314	Viruses;Negarnaviricota;Monjiviricetes;Mononegavirales;Paramyxoviridae;Respirovirus;Human respirovirus 3	10239;2497569;2497574;11157;11158;186938;11216
6132	Bacteria;Bacteroidota;Bacteroidia;Bacteroidales;Prevotellaceae;Prevotella;Prevotella melaninogenica	2;976;200643;171549;171552;838;28132
4462	Bacteria;Actinomycetota;Actinomycetes;Micrococcales;Micrococcaceae;Rothia;Rothia kristinae	2;201174;1760;85006;1268;32207;37923
3070	Viruses;Pisuviricota;Pisoniviricetes;Nidovirales;Coronaviridae;Betacoronavirus;Human coronavirus HKU1	10239;2732408;2732506;76804;11118;694002;290028
1876	Bacteria;Bacillota;Negativicutes;Veillonellales;Veillonellaceae;Veillonella;Veillonella parvula	2;1239;909932;1843489;31977;29465;29466
1874	Bacteria;Actinomycetota;Actinomycetes;Actinomycetales;Actinomycetaceae;Actinomyces;Actinomyces bovis	2;201174;1760;2037;2049;1654;1658
1500	Viruses;Pisuviricota;Pisoniviricetes;Nidovirales;Coronaviridae;Betacoronavirus;Middle East respiratory syndrome-related coronavirus	10239;2732408;2732506;76804;11118;694002;1335626
1490	Bacteria;Bacillota;Bacilli;Lactobacillales;Streptococcaceae;Streptococcus;Streptococcus thermophilus	2;1239;91061;186826;1300;1301;1308
1312	Bacteria;Bacillota;Bacilli;Bacillales;Staphylococcaceae;Staphylococcus;Staphylococcus aureus	2;1239;91061;1385;90964;1279;1280
1118	Viruses;Negarnaviricota;Insthoviricetes;Articulavirales;Orthomyxoviridae;Alphainfluenzavirus;Influenza A virus	10239;2497569;2497577;2499411;11308;197911;11320
1002	Viruses;Pisuviricota;Pisoniviricetes;Picornavirales;Picornaviridae;Enterovirus;Rhinovirus B	10239;2732408;2732506;464095;12058;12059;147712
782	Eukaryota;Ascomycota;Saccharomycetes;Saccharomycetales;Debaryomycetaceae;Candida;Candida tropicalis	2759;4890;4891;4892;766764;5475;5482
512	Bacteria;Bacteroidota;Bacteroidia;Bacteroidales;Prevotellaceae;Hoylesella;Hoylesella oralis	2;976;200643;171549;171552;2974257;28134
312	Viruses;Negarnaviricota;Monjiviricetes;Mononegavirales;Pneumoviridae;Orthopneumovirus;Human orthopneumovirus	10239;2497569;2497574;11157;11244;1868215;11250
168	Viruses;Pisuviricota;Pisoniviricetes;Nidovirales;Coronaviridae;Alphacoronavirus;Human coronavirus 229E	10239;2732408;2732506;76804;11118;693996;11137
128	Viruses;Negarnaviricota;Monjiviricetes;Mononegavirales;Pneumoviridae;Metapneumovirus;Metapneumovirus hominis	10239;2497569;2497574;11157;11244;162387;3048148
124	Viruses;Pisuviricota;Pisoniviricetes;Picornavirales;Picornaviridae;Enterovirus;Rhinovirus A	10239;2732408;2732506;464095;12058;12059;147711
120	Viruses;Pisuviricota;Pisoniviricetes;Nidovirales;Coronaviridae;Betacoronavirus;Severe acute respiratory syndrome-related coronavirus	10239;2732408;2732506;76804;11118;694002;694009
102	Bacteria;Bacillota;Bacilli;Lactobacillales;Streptococcaceae;Streptococcus;Streptococcus dysgalactiae	2;1239;91061;186826;1300;1301;1334
44	Viruses;Preplasmiviricota;Tectiliviricetes;Rowavirales;Adenoviridae;Mastadenovirus;Human mastadenovirus C	10239;2732008;2732529;2732559;10508;10509;129951
20	Viruses;Negarnaviricota;Monjiviricetes;Mononegavirales;Paramyxoviridae;Respirovirus;Human respirovirus 1	10239;2497569;2497574;11157;11158;186938;12730
8	Viruses;Cossaviricota;Quintoviricetes;Piccovirales;Parvoviridae;Bocaparvovirus;Primate bocaparvovirus 1	10239;2732415;2732422;2732534;10780;1507401;1511871

## Sheet: Table S4. D
Table S4. Simulated NGS data taxonomic profile - Sample_4
Read Count	Lineage Path (Superkingdom;Phylum;Class;Order;Family;Genus;Species)	TaxID Path (Superkingdom;Phylum;Class;Order;Family;Genus;Species)
6529460	Eukaryota;Chordata;Mammalia;Primates;Hominidae;Homo;Homo sapiens	2759;7711;40674;9443;9604;9605;9606
2403398	Eukaryota;Ascomycota;Eurotiomycetes;Eurotiales;Aspergillaceae;Aspergillus;Aspergillus flavus	2759;4890;147545;5042;1131492;5052;5059
971376	Eukaryota;Ascomycota;Saccharomycetes;Saccharomycetales;Debaryomycetaceae;Candida;Candida tropicalis	2759;4890;4891;4892;766764;5475;5482
890640	Eukaryota;Ascomycota;Sordariomycetes;Microascales;Microascaceae;Scedosporium;Scedosporium apiospermum	2759;4890;147550;5592;5593;41687;563466
833114	Bacteria;Bacillota;Bacilli;Lactobacillales;Streptococcaceae;Streptococcus;Streptococcus dysgalactiae	2;1239;91061;186826;1300;1301;1334
338596	Eukaryota;Ascomycota;Eurotiomycetes;Eurotiales;Aspergillaceae;Aspergillus;Aspergillus fumigatus	2759;4890;147545;5042;1131492;5052;746128
245716	Bacteria;Actinomycetota;Actinomycetes;Actinomycetales;Actinomycetaceae;Actinomyces;Actinomyces naeslundii	2;201174;1760;2037;2049;1654;1655
170308	Bacteria;Bacillota;Bacilli;Bacillales;Staphylococcaceae;Staphylococcus;Staphylococcus aureus	2;1239;91061;1385;90964;1279;1280
151208	Bacteria;Pseudomonadota;Betaproteobacteria;Neisseriales;Neisseriaceae;Neisseria;Neisseria dentiae	2;1224;28216;206351;481;482;194197
131124	Bacteria;Bacteroidota;Bacteroidia;Bacteroidales;Porphyromonadaceae;Porphyromonas;Porphyromonas gingivalis	2;976;200643;171549;171551;836;837
95028	Eukaryota;Ascomycota;Saccharomycetes;Saccharomycetales;Debaryomycetaceae;Candida;Candida parapsilosis	2759;4890;4891;4892;766764;5475;5480
63268	Bacteria;Pseudomonadota;Gammaproteobacteria;Enterobacterales;Enterobacteriaceae;Klebsiella;Klebsiella pneumoniae	2;1224;1236;91347;543;570;573
50590	Bacteria;Actinomycetota;Actinomycetes;Actinomycetales;Actinomycetaceae;Actinomyces;Actinomyces bovis	2;201174;1760;2037;2049;1654;1658
33822	Bacteria;Bacillota;Bacilli;Lactobacillales;Streptococcaceae;Streptococcus;Streptococcus thermophilus	2;1239;91061;186826;1300;1301;1308
29210	Eukaryota;Ascomycota;Pneumocystidomycetes;Pneumocystidales;Pneumocystidaceae;Pneumocystis;Pneumocystis jirovecii	2759;4890;147553;37987;44281;4753;42068
27536	Bacteria;Bacillota;Bacilli;Lactobacillales;Streptococcaceae;Streptococcus;Streptococcus downei	2;1239;91061;186826;1300;1301;1317
27188	Bacteria;Chlamydiota;Chlamydiia;Chlamydiales;Chlamydiaceae;Chlamydia;Chlamydia pneumoniae	2;204428;204429;51291;809;810;83558
25512	Bacteria;Pseudomonadota;Gammaproteobacteria;Legionellales;Legionellaceae;Legionella;Legionella pneumophila	2;1224;1236;118969;444;445;446
22350	Bacteria;Bacillota;Negativicutes;Veillonellales;Veillonellaceae;Veillonella;Veillonella parvula	2;1239;909932;1843489;31977;29465;29466
20450	Bacteria;Bacteroidota;Bacteroidia;Bacteroidales;Prevotellaceae;Prevotella;Prevotella veroralis	2;976;200643;171549;171552;838;28137
17042	Bacteria;Bacteroidota;Bacteroidia;Bacteroidales;Porphyromonadaceae;Porphyromonas;Porphyromonas asaccharolytica	2;976;200643;171549;171551;836;28123
13812	Bacteria;Bacteroidota;Bacteroidia;Bacteroidales;Porphyromonadaceae;Porphyromonas;Porphyromonas endodontalis	2;976;200643;171549;171551;836;28124
12592	Viruses;Preplasmiviricota;Tectiliviricetes;Rowavirales;Adenoviridae;Mastadenovirus;Human mastadenovirus C	10239;2732008;2732529;2732559;10508;10509;129951
11450	Bacteria;Bacillota;Bacilli;Lactobacillales;Streptococcaceae;Streptococcus;Streptococcus pyogenes	2;1239;91061;186826;1300;1301;1314
8442	Bacteria;Mycoplasmatota;;Mycoplasmoidales;Metamycoplasmataceae;Mycoplasmoides;Mycoplasmoides pneumoniae	2;544448;;2790996;2895623;2995234;2104
7920	Bacteria;Actinomycetota;Actinomycetes;Mycobacteriales;Mycobacteriaceae;Mycobacterium;Mycobacterium tuberculosis	2;201174;1760;85007;1762;1763;1773
7728	Bacteria;Pseudomonadota;Gammaproteobacteria;Pseudomonadales;Pseudomonadaceae;Pseudomonas;Pseudomonas aeruginosa	2;1224;1236;72274;135621;286;287
7332	Eukaryota;Ascomycota;Saccharomycetes;Saccharomycetales;Debaryomycetaceae;Candida;Candida albicans	2759;4890;4891;4892;766764;5475;5476
5192	Bacteria;Bacteroidota;Bacteroidia;Bacteroidales;Prevotellaceae;Prevotella;Prevotella melaninogenica	2;976;200643;171549;171552;838;28132
3534	Bacteria;Bacteroidota;Bacteroidia;Bacteroidales;Prevotellaceae;Hoylesella;Hoylesella oralis	2;976;200643;171549;171552;2974257;28134
3472	Bacteria;Pseudomonadota;Betaproteobacteria;Neisseriales;Neisseriaceae;Neisseria;Neisseria gonorrhoeae	2;1224;28216;206351;481;482;485
3064	Bacteria;Actinomycetota;Actinomycetes;Actinomycetales;Actinomycetaceae;Actinomyces;Actinomyces radicidentis	2;201174;1760;2037;2049;1654;111015
2780	Viruses;Negarnaviricota;Monjiviricetes;Mononegavirales;Paramyxoviridae;Respirovirus;Human respirovirus 1	10239;2497569;2497574;11157;11158;186938;12730
2750	Bacteria;Actinomycetota;Actinomycetes;Micrococcales;Micrococcaceae;Rothia;Rothia kristinae	2;201174;1760;85006;1268;32207;37923
2488	Bacteria;Bacillota;Bacilli;Lactobacillales;Streptococcaceae;Streptococcus;Streptococcus pneumoniae	2;1239;91061;186826;1300;1301;1313
2384	Bacteria;Pseudomonadota;Gammaproteobacteria;Pasteurellales;Pasteurellaceae;Haemophilus;Haemophilus influenzae	2;1224;1236;135625;712;724;727
1068	Bacteria;Actinomycetota;Actinomycetes;Micrococcales;Micrococcaceae;Rothia;Rothia dentocariosa	2;201174;1760;85006;1268;32207;2047
858	Viruses;Pisuviricota;Pisoniviricetes;Nidovirales;Coronaviridae;Alphacoronavirus;Human coronavirus 229E	10239;2732408;2732506;76804;11118;693996;11137
716	Bacteria;Fusobacteriota;Fusobacteriia;Fusobacteriales;Leptotrichiaceae;Leptotrichia;Leptotrichia buccalis	2;32066;203490;203491;1129771;32067;40542
608	Bacteria;Bacillota;Clostridia;Eubacteriales;Peptostreptococcaceae;Filifactor;Filifactor alocis	2;1239;186801;186802;186804;44259;143361
348	Viruses;Negarnaviricota;Insthoviricetes;Articulavirales;Orthomyxoviridae;Alphainfluenzavirus;Influenza A virus	10239;2497569;2497577;2499411;11308;197911;11320
340	Viruses;Pisuviricota;Pisoniviricetes;Nidovirales;Coronaviridae;Betacoronavirus;Human coronavirus HKU1	10239;2732408;2732506;76804;11118;694002;290028
276	Viruses;Pisuviricota;Pisoniviricetes;Picornavirales;Picornaviridae;Enterovirus;Rhinovirus B	10239;2732408;2732506;464095;12058;12059;147712
242	Viruses;Pisuviricota;Pisoniviricetes;Nidovirales;Coronaviridae;Betacoronavirus;Middle East respiratory syndrome-related coronavirus	10239;2732408;2732506;76804;11118;694002;1335626
204	Viruses;Cossaviricota;Quintoviricetes;Piccovirales;Parvoviridae;Bocaparvovirus;Primate bocaparvovirus 1	10239;2732415;2732422;2732534;10780;1507401;1511871
126	Viruses;Pisuviricota;Pisoniviricetes;Picornavirales;Picornaviridae;Enterovirus;Rhinovirus A	10239;2732408;2732506;464095;12058;12059;147711
122	Viruses;Pisuviricota;Pisoniviricetes;Nidovirales;Coronaviridae;Betacoronavirus;Severe acute respiratory syndrome-related coronavirus	10239;2732408;2732506;76804;11118;694002;694009
90	Viruses;Negarnaviricota;Monjiviricetes;Mononegavirales;Pneumoviridae;Orthopneumovirus;Human orthopneumovirus	10239;2497569;2497574;11157;11244;1868215;11250
76	Viruses;Negarnaviricota;Monjiviricetes;Mononegavirales;Pneumoviridae;Metapneumovirus;Metapneumovirus hominis	10239;2497569;2497574;11157;11244;162387;3048148
22	Viruses;Negarnaviricota;Monjiviricetes;Mononegavirales;Paramyxoviridae;Respirovirus;Human respirovirus 3	10239;2497569;2497574;11157;11158;186938;11216
8	Viruses;Cossaviricota;Quintoviricetes;Piccovirales;Parvoviridae;Bocaparvovirus;Primate bocaparvovirus 2	10239;2732415;2732422;2732534;10780;1507401;1511872

## Sheet: Table S5
Table S5. Combinations of tools and databases for read classification performance comparison.
Index	Tool Name + Database Name	Database Description
1	Kraken2 + nt_microbial	All viral, bacterial, and fungal sequences extracted from NCBI Nucleotide Sequence Database (NT).
2	Kraken2 + nr_database	The complete database re-indexed from NCBI Non-Redundant Protein Sequence Database (NR).
3	Kraken2 + PlusPF	Sequences from NCBI RefSeq archaea, bacteria, viral, protozoa, fungi, plasmid, human, and UniVec_Core.
4	Kaiju + nr_euk	A subset of NCBI BLAST NR database containing archaea, bacteria, viruses, fungi, and microbial eukaryotes sequences
